# Supplementary material for: Cripowellins Pause Plasmodium falciparum Intraerythrocytic Development at the Ring Stage
Source: Molecules. 2023 Mar 13;28(6):2600. doi: 10.3390/molecules28062600 (PMC10056369; doi:10.3390/molecules28062600)
Supplement: Supplementary file 1 [file molecules-28-02600-s001.zip]

Archive with 2 entries (2 files):
- Supplemental_Table S1.xlsx
- Supplemental_Table S2.xlsx
