# Supplementary material for: Cripowellins Pause Plasmodium falciparum Intraerythrocytic Development at the Ring Stage
Source: Molecules. 2023 Mar 13;28(6):2600. doi: 10.3390/molecules28062600 (PMC10056369; doi:10.3390/molecules28062600)
Supplement: Supplementary file 1 [file molecules-28-02600-s001.zip › Supplemental_Table S1.xlsx]

## Sheet: Legend
Supplemental Table S1: Whole genome DNA-microarray data for 3D7 that was exposed to 500 nM CPW-B and an untreated asexual timecourse. All data is represented by timepoint (TP) and by gene. The numbers represent Log2(Cy3/Cy5 ratios) that have been centered by gene within a timecourse.
TP0 = timepoint at 0 h before starting CPW-B treatment
TP4 = timepoint at 4 h after CPW-B treatment started
TP24 = timepoint at 24 h after CPW-B treatment started
TP24.12 = parasites were exposed to CPW-B for 24 h, drug was removed by washing and “washed” parasites were placed back into standard culturing conditions and allowed to recover for 12 h prior to RNA extraction
TP48 = timepoint at 48 h after CPW-B treatment started
TP48.12 = parasites were exposed to CPW-B for 48 h, drug was removed by washing and “washed” parasites were placed back into standard culturing conditions and allowed to recover for 12 h prior to RNA extraction

## Sheet: Table S1
GeneID (PlasmoDB)	Annotation	TP0	TP4	TP24	TP24.12	TP48	TP48.12
PF3D7_0100100	PF3D7_0100100 || PF3D7_0100100 || erythrocyte membrane protein 1, PfEMP1 (VAR) || cytoadherence to microvasculature, mediated by symbiont protein; cell-cell adhesion; modulation by symbiont of host erythrocyte aggregation; antigenic variation || (6)	0.38	1.02	-0.13	0.22	0.07	-0.07
PF3D7_0100200	PF3D7_0100200 || PF3D7_0100200 || rifin (RIF) || antigenic variation || (1)	0.64	0.75	-0.07	0.14	0.07	-0.35
PF3D7_0100400	PF3D7_0100400 || PF3D7_0100400 || rifin (RIF) || antigenic variation || (1)	1.005	0.875	-0.225	-0.115	0.595	-0.005
PF3D7_0100500	PF3D7_0100500 || PF3D7_0100500 || erythrocyte membrane protein 1 (PfEMP1), exon1, pseudogene || || (1)	0.505	0.205	0.165	-0.515	0.145	-0.145
PF3D7_0100600	PF3D7_0100600 || PF3D7_0100600 || rifin (RIF) || antigenic variation || (2)	1.04	0.96	-0.21	0.55	0.19	-0.19
PF3D7_0100900	PF3D7_0100900 || PF3D7_0100900 || rifin (RIF) || antigenic variation || (1)	0.255	0.735	-0.145	0.205	0.145	-0.145
PF3D7_0101000	PF3D7_0101000 || PF3D7_0101000 || rifin (RIF) || antigenic variation || (1)	0.585	-0.885	-1.185	-0.725	0.375	0.215
PF3D7_0101300	PF3D7_0101300 || PF3D7_0101300 || Pfmc-2TM Maurer's cleft two transmembrane protein (MC-2TM) || || (1)	0.675	0.795	-0.125	0.125	0.875	-0.205
PF3D7_0101500	PF3D7_0101500 || PF3D7_0101500 || erythrocyte membrane protein 1 (PfEMP1), exon2, pseudogene (VAR) || || (1)	0.66	0.81	-0.56	0.29	0.21	-0.34
PF3D7_0101600	PF3D7_0101600 || PF3D7_0101600 || rifin (RIF) || antigenic variation || (2)	0.65	0.95	-0.62	0.16	0.33	-0.16
PF3D7_0101900	PF3D7_0101900 || PF3D7_0101900 || rifin (RIF) || antigenic variation || (1)	0.925	1.015	-1.425	-0.025	0.505	0.025
PF3D7_0102200	PF3D7_0102200 || PF3D7_0102200 || ring-infected erythrocyte surface antigen (RESA) || || (4)	3.635	2.425	0.525	2.085	-1.255	-1.515
PF3D7_0102300	PF3D7_0102300 || PF3D7_0102300 || Plasmodium exported protein, unknown function || || (1)	0.495	-0.835	-1.395	-0.365	2.765	2.405
PF3D7_0102400	PF3D7_0102400 || PF3D7_0102400 || lysophospholipase, putative, pseudogene || || (1)	-1.065	0.015	-0.245	-0.045	-0.015	0.285
PF3D7_0102500	PF3D7_0102500 || PF3D7_0102500 || erythrocyte binding antigen-181 (EBA181) || || (5)	2.545	1.885	-0.065	0.755	-0.215	-0.155
PF3D7_0102600	PF3D7_0102600 || PF3D7_0102600 || serine/threonine protein kinase, FIKK family (FIKK1) || || (2)	0.015	1.645	1.845	2.545	-0.635	-0.135
PF3D7_0102700	PF3D7_0102700 || PF3D7_0102700 || merozoite-associated tryptophan-rich antigen, putative || || (1)	1.38	1.4	0.63	1.34	-0.63	-0.73
PF3D7_0102800	PF3D7_0102800 || PF3D7_0102800 || conserved Plasmodium protein, unknown function || || (2)	-0.635	-0.825	-0.205	-0.345	0.975	0.735
PF3D7_0102900	PF3D7_0102900 || PF3D7_0102900 || aspartate--tRNA ligase || || (2)	-0.475	-0.045	0.205	0.045	0.435	0.315
PF3D7_0103000	PF3D7_0103000 || PF3D7_0103000 || vacuolar protein sorting-associated protein VTA1, putative || || (1)	-0.1	0	0.06	0	0.02	-0.12
PF3D7_0103100	PF3D7_0103100 || PF3D7_0103100 || conserved Plasmodium protein, unknown function || || (5)	-0.68	-0.12	-0.13	-0.28	0.12	0.32
PF3D7_0103200	PF3D7_0103200 || PF3D7_0103200 || nucleoside transporter 4 (NT4) || || (2)	-0.22	0.05	0.13	-0.05	1.1	0.95
PF3D7_0103300	PF3D7_0103300 || PF3D7_0103300 || conserved Plasmodium protein, unknown function || || (3)	-0.3	0.4	0.48	0.73	-0.26	-0.26
PF3D7_0103400	PF3D7_0103400 || PF3D7_0103400 || zinc-carboxypeptidase, putative || || (5)	-0.715	-0.525	-0.235	-0.565	0.235	0.345
PF3D7_0103500	PF3D7_0103500 || PF3D7_0103500 || conserved Plasmodium protein, unknown function || || (6)	-0.645	-0.495	-0.165	-0.125	0.685	0.695
PF3D7_0103600	PF3D7_0103600 || PF3D7_0103600 || ATP-dependent RNA helicase, putative || || (4)	-0.365	-0.515	0.175	-0.225	0.075	-0.055
PF3D7_0103700	PF3D7_0103700 || PF3D7_0103700 || L-seryl-tRNA(Sec) kinase, putative (PSTK) || || (2)	-0.09	0.24	0.09	0.38	0.1	-0.18
PF3D7_0103800	PF3D7_0103800 || PF3D7_0103800 || actin-related protein (ARP1) || || (2)	0.09	0.3	-0.75	-0.09	-0.4	-0.48
PF3D7_0103900	PF3D7_0103900 || PF3D7_0103900 || parasite-infected erythrocyte surface protein (PIEPS15) || || (2)	-0.375	-0.115	0.055	0.165	1.095	0.795
PF3D7_0104000	PF3D7_0104000 || PF3D7_0104000 || thrombospondin-related sporozoite protein (TRSP) || || (1)	0.415	-0.225	-0.305	-0.525	0.025	-0.025
PF3D7_0104100	PF3D7_0104100 || PF3D7_0104100 || conserved Plasmodium membrane protein, unknown function || || (3)	0.58	0.57	-0.87	0.02	-0.21	-0.02
PF3D7_0104200	PF3D7_0104200 || PF3D7_0104200 || conserved Plasmodium protein, unknown function || || (2)	0.195	0.025	-0.165	-0.495	-0.105	-0.025
PF3D7_0104300	PF3D7_0104300 || PF3D7_0104300 || ubiquitin carboxyl-terminal hydrolase 1, putative (UBP1) || || (10)	0.975	0.315	0.205	0.305	-0.325	-0.285
PF3D7_0104400	PF3D7_0104400 || PF3D7_0104400 || 4-hydroxy-3-methylbut-2-enyl diphosphate reductase (LytB) || || (2)	-0.05	-0.31	0.08	-0.18	0.13	0.11
PF3D7_0104500	PF3D7_0104500 || PF3D7_0104500 || conserved protein, unknown function || || (1)	-0.83	-0.05	0.37	0.4	0.37	0.05
PF3D7_0104600	PF3D7_0104600 || PF3D7_0104600 || conserved Plasmodium protein, unknown function || || (4)	-0.235	-0.145	0.145	0.155	0.545	0.195
PF3D7_0104700	PF3D7_0104700 || PF3D7_0104700 || transporter, putative || || (2)	0.96	0.6	-0.72	0.04	0.09	-0.04
PF3D7_0104800	PF3D7_0104800 || PF3D7_0104800 || novel putative transporter 1 (NPT1) || || (2)	-0.28	-0.41	-0.65	-0.7	1.29	0.95
PF3D7_0105100	PF3D7_0105100 || PF3D7_0105100 || conserved Plasmodium protein, unknown function || || (1)	-0.2	-0.34	-0.33	-0.67	1.5	1.16
PF3D7_0105200	PF3D7_0105200 || PF3D7_0105200 || conserved Plasmodium protein, unknown function || || (2)	-1.075	-0.725	0.125	-0.615	0.305	0.035
PF3D7_0105300	PF3D7_0105300 || PF3D7_0105300 || cyclase-associated protein, putative (CAP) || || (1)	0.955	0.445	-0.485	0.025	-0.025	0.045
PF3D7_0105400	PF3D7_0105400 || PF3D7_0105400 || || || (1)	1.15	0.52	-0.57	-0.12	-0.48	-0.6
PF3D7_0105500	PF3D7_0105500 || PF3D7_0105500 || conserved Plasmodium protein, unknown function || || (1)	-2.255	-1.125	-0.055	-0.655	0.875	0.755
PF3D7_0105600	PF3D7_0105600 || PF3D7_0105600 || conserved Plasmodium protein, unknown function || || (4)	-0.57	0.07	0.26	0.09	-0.04	-0.02
PF3D7_0105700	PF3D7_0105700 || PF3D7_0105700 || asparagine-rich antigen Pfa35-2 || || (9)	-0.4	-0.36	-0.2	-0.24	0.2	0.36
PF3D7_0105800	PF3D7_0105800 || PF3D7_0105800 || conserved Plasmodium protein, unknown function || || (3)	-0.325	-0.575	-0.955	-0.705	0.325	0.415
PF3D7_0105900	PF3D7_0105900 || PF3D7_0105900 || DNA binding protein, putative || || (2)	-0.185	-0.625	-0.795	-0.675	0.495	0.185
PF3D7_0106000	PF3D7_0106000 || PF3D7_0106000 || conserved Plasmodium protein, unknown function || || (3)	-0.07	-0.55	-0.6	-0.47	0.07	0.18
PF3D7_0106100	PF3D7_0106100 || PF3D7_0106100 || vacuolar ATP synthase subunit c, putative || || (2)	-0.535	-0.135	-0.085	-0.275	0.235	0.085
PF3D7_0106200	PF3D7_0106200 || PF3D7_0106200 || conserved Plasmodium protein, unknown function || || (1)	0.12	-0.25	-0.34	-0.37	-0.12	0.19
PF3D7_0106300	PF3D7_0106300 || PF3D7_0106300 || calcium-transporting ATPase (ATP6) || || (4)	-0.41	-0.12	-0.22	-0.25	0.12	0.26
PF3D7_0106400	PF3D7_0106400 || PF3D7_0106400 || pre-rRNA-processing protein TSR2, putative || || (1)	0.325	0.215	0.645	0.235	-0.215	-0.615
PF3D7_0106500	PF3D7_0106500 || PF3D7_0106500 || conserved Plasmodium protein, unknown function || || (4)	-0.015	-0.145	-0.425	-0.255	0.015	0.405
PF3D7_0106600	PF3D7_0106600 || PF3D7_0106600 || conserved Plasmodium protein, unknown function || || (1)	-0.03	0.03	0.34	-0.2	-0.5	-0.16
PF3D7_0106700	PF3D7_0106700 || PF3D7_0106700 || small ribosomal subunit assembling AARP2 protein (AARP2) || || (5)	-0.26	0.06	0.43	0.29	-0.28	-0.21
PF3D7_0106800	PF3D7_0106800 || PF3D7_0106800 || Rab GTPase 5c (RAB5c) || || (1)	-0.1	-0.51	-0.39	-0.39	0.5	0.25
PF3D7_0106900	PF3D7_0106900 || PF3D7_0106900 || 2-C-methyl-D-erythritol 4-phosphate cytidylyltransferase, putative (IspD) || || (3)	-0.06	-0.45	-0.13	-0.38	0.06	0.28
PF3D7_0107000	PF3D7_0107000 || PF3D7_0107000 || centrin-1 (CEN1) || || (1)	-0.53	-1.07	-1.09	-0.84	0.54	0.54
PF3D7_0107100	PF3D7_0107100 || PF3D7_0107100 || conserved Plasmodium protein, unknown function || || (2)	-0.32	-0.4	-0.03	-0.2	0.34	0.03
PF3D7_0107300	PF3D7_0107300 || PF3D7_0107300 || probable protein, unknown function || || (3)	-0.035	-0.135	0.145	0.035	-0.145	-0.205
PF3D7_0107400	PF3D7_0107400 || PF3D7_0107400 || conserved Plasmodium protein, unknown function || || (1)	-0.18	-0.91	-0.84	-0.81	0.39	0.18
PF3D7_0107500	PF3D7_0107500 || PF3D7_0107500 || lipid/sterol:H symporter || || (5)	0.425	0.315	0.155	0.065	-0.265	-0.335
PF3D7_0107600	PF3D7_0107600 || PF3D7_0107600 || serine/threonine protein kinase, putative || || (5)	-0.165	-0.485	0.095	-0.035	-0.325	0.035
PF3D7_0107700	PF3D7_0107700 || PF3D7_0107700 || conserved Plasmodium membrane protein, unknown function || || (2)	-1.385	-0.325	-0.055	-0.255	1.125	0.695
PF3D7_0107800	PF3D7_0107800 || PF3D7_0107800 || DNA repair exonuclease Mre11, putative || || (4)	-1.04	-0.96	-0.04	-0.63	0.04	0.11
PF3D7_0107900	PF3D7_0107900 || PF3D7_0107900 || conserved Plasmodium protein, unknown function || || (1)	-0.6	0	0.48	0.42	0.1	-0.24
PF3D7_0108000	PF3D7_0108000 || PF3D7_0108000 || beta3 proteasome subunit, putative || || (1)	-0.21	-0.3	-0.02	-0.36	0.34	0.3
PF3D7_0108100	PF3D7_0108100 || PF3D7_0108100 || conserved Plasmodium protein, unknown function || || (2)	-0.53	-0.32	0.11	-0.5	0.16	-0.08
PF3D7_0108300	PF3D7_0108300 || PF3D7_0108300 || conserved Plasmodium protein, unknown function || || (7)	-0.125	-0.185	0.225	0.045	-0.115	-0.045
PF3D7_0108400	PF3D7_0108400 || PF3D7_0108400 || || || (1)	0.24	0.94	0.09	0.91	-0.09	-0.39
PF3D7_0108500	PF3D7_0108500 || PF3D7_0108500 || conserved Plasmodium protein, unknown function || || (1)	1.93	2.08	0.91	2.04	-0.93	-1.11
PF3D7_0108600	PF3D7_0108600 || PF3D7_0108600 || conserved Plasmodium protein, unknown function || || (1)	2.285	0.815	0.295	0.645	-0.295	-0.625
PF3D7_0108700	PF3D7_0108700 || PF3D7_0108700 || secreted ookinete protein, putative (PSOP24) || || (4)	-0.225	-0.175	0.295	-0.045	-0.225	0.045
PF3D7_0108800	PF3D7_0108800 || PF3D7_0108800 || conserved Plasmodium protein, unknown function || || (2)	0.09	0.14	-0.32	0.04	0.38	-0.04
PF3D7_0109000	PF3D7_0109000 || PF3D7_0109000 || photosensitized INA-labeled protein 1, PhIL1, putative || || (1)	3.085	2.145	-0.515	0.905	-0.815	-0.865
PF3D7_0109100	PF3D7_0109100 || PF3D7_0109100 || LCCL domain-containing protein (CCp5) || || (3)	1.56	1.25	-0.33	0.44	0.07	-0.07
PF3D7_0109200	PF3D7_0109200 || PF3D7_0109200 || mRNA cleavage factor-like protein, putative || || (1)	-0.375	0.245	-0.035	0.225	0.145	0.035
PF3D7_0109300	PF3D7_0109300 || PF3D7_0109300 || fatty acid elongation protein, GNS1/SUR4 family, putative || || (1)	-0.155	-0.785	-0.905	-0.735	0.515	0.515
PF3D7_0109400	PF3D7_0109400 || PF3D7_0109400 || tubulin-specific chaperone a, putative || protein complex assembly || (1)	-0.775	-0.405	-0.045	-0.395	0.755	0.505
PF3D7_0109500	PF3D7_0109500 || PF3D7_0109500 || N-acetyltransferase, putative || N-terminal protein amino acid acetylation || (1)	0.035	0.255	-0.035	0.215	0.295	-0.145
PF3D7_0109600	PF3D7_0109600 || PF3D7_0109600 || cold-shock protein, putative || || (1)	-0.875	0.075	0.935	0.265	-0.195	0.155
PF3D7_0109700	PF3D7_0109700 || PF3D7_0109700 || conserved protein, unknown function || || (1)	0.715	0.625	0.275	0.905	-0.275	-0.555
PF3D7_0109800	PF3D7_0109800 || PF3D7_0109800 || phenylalanine--tRNA ligase, putative || || (2)	-0.16	0.49	0.8	1.01	-0.39	-0.39
PF3D7_0109900	PF3D7_0109900 || PF3D7_0109900 || || || (2)	0.2	-0.09	-0.44	-0.29	0.54	0.59
PF3D7_0110000	PF3D7_0110000 || PF3D7_0110000 || conserved Plasmodium protein, unknown function || || (1)	0.055	0.185	-0.095	0.055	0.285	-0.055
PF3D7_0110100	PF3D7_0110100 || PF3D7_0110100 || selenocysteine-specific elongation factor selB homologue, putative || translational elongation || (3)	-0.41	-0.14	0.24	0.37	0.31	0.07
PF3D7_0110200	PF3D7_0110200 || PF3D7_0110200 || FAD-linked sulfhydryl oxidase ERV1, putative (ERV1) || cell proliferation || (1)	-0.675	0.075	-0.075	0.075	0.625	0.235
PF3D7_0110400	PF3D7_0110400 || PF3D7_0110400 || DNA-directed RNA polymerase 2, putative || transcription from RNA polymerase II promoter || (1)	-0.03	0.23	0.54	0.6	-0.07	-0.03
PF3D7_0110500	PF3D7_0110500 || PF3D7_0110500 || bromodomain protein, putative || || (7)	-0.74	-0.39	0.35	-0.05	-0.18	0.05
PF3D7_0110600	PF3D7_0110600 || PF3D7_0110600 || phosphatidylinositol-4-phosphate 5-kinase (PIP5K) || phosphatidylinositol-mediated signaling || (5)	0.095	0.015	0.195	-0.025	-0.225	-0.105
PF3D7_0110700	PF3D7_0110700 || PF3D7_0110700 || chromatin assembly factor 1 protein WD40 domain, putative || nucleosome assembly || (2)	-0.065	-0.385	-0.645	-0.355	1.305	0.985
PF3D7_0110800	PF3D7_0110800 || PF3D7_0110800 || transcription initiation factor TFIIB, putative || transcription initiation from RNA polymerase II promoter || (2)	-0.03	-0.09	0.21	0.17	0.05	-0.14
PF3D7_0110900	PF3D7_0110900 || PF3D7_0110900 || adenylate kinase-like protein 1 (AKLP1) || || (1)	-0.665	0.335	0.695	0.665	0.105	-0.105
PF3D7_0111000	PF3D7_0111000 || PF3D7_0111000 || kinesin-8, putative || || (5)	-0.365	-0.165	-0.395	-0.235	0.165	0.285
PF3D7_0111200	PF3D7_0111200 || PF3D7_0111200 || conserved Plasmodium protein, unknown function || || (1)	-0.645	-0.975	-0.215	-0.495	0.665	0.285
PF3D7_0111300	PF3D7_0111300 || PF3D7_0111300 || replication factor c protein, putative || DNA replication || (4)	-0.115	-0.425	-0.145	-0.395	1.215	1.105
PF3D7_0111400	PF3D7_0111400 || PF3D7_0111400 || conserved Plasmodium protein, unknown function (GEXP19) || || (3)	-0.24	-0.54	0.42	-0.37	-0.12	0.12
PF3D7_0111500	PF3D7_0111500 || PF3D7_0111500 || UMP-CMP kinase, putative || pyrimidine nucleotide biosynthetic process || (2)	-0.76	-0.45	-0.02	-0.48	0.55	0.31
PF3D7_0111600	PF3D7_0111600 || PF3D7_0111600 || conserved Plasmodium protein, unknown function || || (1)	-0.68	0.05	0.47	0.32	0.14	-0.05
PF3D7_0111700	PF3D7_0111700 || PF3D7_0111700 || conserved Plasmodium protein, unknown function || || (1)	-0.255	-0.025	0.325	0.435	0.405	0.025
PF3D7_0111800	PF3D7_0111800 || PF3D7_0111800 || conserved Plasmodium protein, unknown function || || (2)	-1.09	-0.35	0.68	-0.06	-0.1	0.06
PF3D7_0111900	PF3D7_0111900 || PF3D7_0111900 || conserved Plasmodium protein, unknown function || || (1)	-0.765	-0.315	0.395	0.405	0.065	-0.155
PF3D7_0112000	PF3D7_0112000 || PF3D7_0112000 || TatD-like deoxyribonuclease, putative || DNA metabolic process || (2)	-0.755	0.145	0.385	0.655	0.045	-0.045
PF3D7_0112100	PF3D7_0112100 || PF3D7_0112100 || conserved Plasmodium protein, unknown function || || (1)	0.295	0.485	0.585	1.175	-0.295	-0.695
PF3D7_0112200	PF3D7_0112200 || PF3D7_0112200 || multidrug resistance-associated protein 1 (MRP1) || || (6)	-1.125	-0.595	-0.605	-0.585	1.085	0.675
PF3D7_0112600	PF3D7_0112600 || PF3D7_0112600 || unspecified product || || (1)	-1.185	-1.645	-0.505	-0.985	1.835	1.795
PF3D7_0112700	PF3D7_0112700 || PF3D7_0112700 || 28S ribosomal RNA || || (5)	-0.585	-1.085	-0.705	-0.915	0.835	0.785
PF3D7_0112800	PF3D7_0112800 || PF3D7_0112800 || Plasmodium exported protein (hyp11), unknown function || || (1)	0.475	0.725	0.575	0.945	-0.475	-0.555
PF3D7_0112900	PF3D7_0112900 || PF3D7_0112900 || Plasmodium exported protein, unknown function || || (1)	-1.64	-1.84	-0.04	-1.01	0.04	0.49
PF3D7_0113000	PF3D7_0113000 || PF3D7_0113000 || glutamic acid-rich protein (GARP) || || (2)	0.52	0.56	0.26	0.65	-0.26	-0.44
PF3D7_0113100	PF3D7_0113100 || PF3D7_0113100 || surface-associated interspersed protein 1.1 (SURFIN 1.1) (SURF1.1) || || (5)	-0.015	-0.035	0.455	-0.135	-0.165	0.015
PF3D7_0113200	PF3D7_0113200 || PF3D7_0113200 || Plasmodium exported protein, unknown function || || (2)	-0.445	0.055	0.495	0.015	0.355	-0.015
PF3D7_0113300	PF3D7_0113300 || PF3D7_0113300 || Plasmodium exported protein (hyp1), unknown function || || (2)	1.67	1.49	0.45	1.22	-0.45	-0.67
PF3D7_0113400	PF3D7_0113400 || PF3D7_0113400 || Plasmodium exported protein, unknown function || || (2)	-0.02	0.44	0.81	0.84	-0.31	-0.14
PF3D7_0113600	PF3D7_0113600 || PF3D7_0113600 || surface-associated interspersed protein 1.2 (SURFIN 1.2), pseudogene (SURF1.2) || || (6)	0.14	0.44	0.39	0.56	-0.3	-0.14
PF3D7_0113700	PF3D7_0113700 || PF3D7_0113700 || heat shock protein 40, type II (HSP40) || response to heat || (2)	1.08	1.08	0.46	1.1	-0.56	-0.46
PF3D7_0113800	PF3D7_0113800 || PF3D7_0113800 || DBL containing protein, unknown function || || (9)	0.255	0.915	0.625	0.695	-0.255	-0.425
PF3D7_0113900	PF3D7_0113900 || PF3D7_0113900 || Plasmodium exported protein (hyp8), unknown function (GEXP10) || || (1)	2.23	1.74	0.66	1.46	-0.66	-0.72
PF3D7_0114000	PF3D7_0114000 || PF3D7_0114000 || RESA-like protein with DnaJ domain, putative (GEXP06) || || (4)	0.185	0.345	0.455	0.185	-0.185	-0.345
PF3D7_0114100	PF3D7_0114100 || PF3D7_0114100 || Pfmc-2TM Maurer's cleft two transmembrane protein (MC-2TM) || || (1)	-0.045	-0.065	0.145	0.345	0.995	0.045
PF3D7_0114200	PF3D7_0114200 || PF3D7_0114200 || Plasmodium exported protein (hyp4), unknown function || || (1)	-0.305	0.465	-0.215	0.225	1.085	-0.325
PF3D7_0114300	PF3D7_0114300 || PF3D7_0114300 || Plasmodium exported protein, unknown function, pseudogene || || (1)	-1.06	-0.21	0.47	0.73	1.29	-0.06
PF3D7_0114400	PF3D7_0114400 || PF3D7_0114400 || erythrocyte membrane protein 1 (PfEMP1), exon2, pseudogene (VAR) || || (1)	-0.11	0.11	0.76	1.12	0.27	-0.56
PF3D7_0114500	PF3D7_0114500 || PF3D7_0114500 || Plasmodium exported protein (hyp10), unknown function || || (1)	0.54	0.93	0.87	0.98	-0.54	-1.37
PF3D7_0114600	PF3D7_0114600 || PF3D7_0114600 || stevor, pseudogene || || (1)	0.26	0.11	-0.11	0.5	0.58	-0.56
PF3D7_0115300	PF3D7_0115300 || PF3D7_0115300 || rifin (RIF) || antigenic variation || (1)	0.575	1.025	-1.015	-0.445	0.255	-0.115
PF3D7_0115600	PF3D7_0115600 || PF3D7_0115600 || rifin (RIF) || antigenic variation || (1)	0.21	0.41	-0.67	-0.1	0.71	0.1
PF3D7_0115700	PF3D7_0115700 || PF3D7_0115700 || erythrocyte membrane protein 1, PfEMP1 (VAR) || cytoadherence to microvasculature, mediated by symbiont protein; modulation by symbiont of host erythrocyte aggregation; antigenic variation || (6)	0.395	0.765	-0.095	0.095	0.125	-0.095
PF3D7_0200100	PF3D7_0200100 || PF3D7_0200100 || erythrocyte membrane protein 1, PfEMP1 (VAR) || cytoadherence to microvasculature, mediated by symbiont protein; modulation by symbiont of host erythrocyte aggregation; antigenic variation || (4)	0.01	0.35	0.19	0.04	-0.01	-0.47
PF3D7_0200200	PF3D7_0200200 || PF3D7_0200200 || rifin (RIF) || antigenic variation || (1)	1.425	1.105	0.255	0.525	-0.255	-0.575
PF3D7_0200300	PF3D7_0200300 || PF3D7_0200300 || erythrocyte membrane protein 1 (PfEMP1), exon2 || || (1)	0.005	0.975	-1.355	0.665	0.265	-0.005
PF3D7_0200600	PF3D7_0200600 || PF3D7_0200600 || rifin (RIF) || antigenic variation || (2)	0.415	0.505	-0.535	-0.575	0.425	-0.045
PF3D7_0200700	PF3D7_0200700 || PF3D7_0200700 || rifin (RIF) || antigenic variation || (1)	1.05	0.81	-0.53	-0.13	0.26	0.13
PF3D7_0200900	PF3D7_0200900 || PF3D7_0200900 || stevor, pseudogene || || (1)	0.875	1.085	-0.185	-0.005	0.815	0.005
PF3D7_0201000	PF3D7_0201000 || PF3D7_0201000 || rifin (RIF) || antigenic variation || (1)	0.685	0.185	-0.905	-0.435	0.455	0.185
PF3D7_0201400	PF3D7_0201400 || PF3D7_0201400 || Plasmodium exported protein (hyp10), unknown function || || (1)	0.445	0.105	0.515	-0.055	0.055	-0.625
PF3D7_0201500	PF3D7_0201500 || PF3D7_0201500 || Plasmodium exported protein (hyp9), unknown function || || (1)	-0.75	0.11	0.92	0.88	-0.51	-0.01
PF3D7_0201600	PF3D7_0201600 || PF3D7_0201600 || Plasmodium exported protein (PHISTb), unknown function || || (2)	0.46	0.99	0.5	0.83	-0.46	-0.81
PF3D7_0201700	PF3D7_0201700 || PF3D7_0201700 || DnaJ protein, putative || || (3)	2.34	2.48	0.81	2.08	-0.81	-0.92
PF3D7_0201800	PF3D7_0201800 || PF3D7_0201800 || knob associated heat shock protein 40 (KAHsp40) || || (2)	0.79	1.19	0.53	1.29	-0.53	-0.73
PF3D7_0201900	PF3D7_0201900 || PF3D7_0201900 || erythrocyte membrane protein 3 (EMP3) || || (7)	0.515	0.305	0.875	1.445	-1.355	-1.205
PF3D7_0202000	PF3D7_0202000 || PF3D7_0202000 || knob-associated histidine-rich protein (KAHRP) || || (2)	1.73	0.9	0.4	0.46	-0.47	-0.64
PF3D7_0202100	PF3D7_0202100 || PF3D7_0202100 || Plasmodium exported protein (PHISTc), unknown function,liver stage associated protein 2 (LSAP2) || || (1)	2.56	2.21	0.4	1.44	-0.4	-0.82
PF3D7_0202200	PF3D7_0202200 || PF3D7_0202200 || Plasmodium exported protein, unknown function || || (1)	3.205	2.815	0.475	2.485	-0.475	-0.845
PF3D7_0202300	PF3D7_0202300 || PF3D7_0202300 || Plasmodium exported protein (hyp11), unknown function || || (1)	-0.04	0.57	0.42	0.04	1.17	-0.19
PF3D7_0202400	PF3D7_0202400 || PF3D7_0202400 || conserved Plasmodium protein, unknown function || || (3)	0.755	-0.075	1.425	0.075	0.865	-0.335
PF3D7_0202500	PF3D7_0202500 || PF3D7_0202500 || early transcribed membrane protein 2 (ETRAMP2) || || (1)	2.82	2.86	0.8	2.1	-1.7	-2.32
PF3D7_0202600	PF3D7_0202600 || PF3D7_0202600 || || || (4)	-0.615	-0.135	0.305	0.055	-0.245	-0.055
PF3D7_0202700	PF3D7_0202700 || PF3D7_0202700 || octaprenyl pyrophosphate synthase (OPP) || || (2)	-0.455	-0.335	-0.065	-0.255	0.975	0.595
PF3D7_0202800	PF3D7_0202800 || PF3D7_0202800 || conserved Plasmodium protein, unknown function || || (1)	-0.255	-0.445	-0.955	-0.715	0.325	0.255
PF3D7_0202900	PF3D7_0202900 || PF3D7_0202900 || zinc finger protein, putative || || (1)	-0.075	-0.245	-0.855	-0.515	0.475	0.265
PF3D7_0203000	PF3D7_0203000 || PF3D7_0203000 || conserved Plasmodium protein, unknown function || || (6)	0.465	-0.175	0.175	-0.205	-0.585	-0.185
PF3D7_0203100	PF3D7_0203100 || PF3D7_0203100 || protein kinase, putative || || (7)	0.205	0.065	-0.065	-0.305	-0.425	-0.225
PF3D7_0203200	PF3D7_0203200 || PF3D7_0203200 || conserved Plasmodium protein, unknown function || || (2)	0.11	0.28	0.62	0.92	-0.94	-0.68
PF3D7_0203300	PF3D7_0203300 || PF3D7_0203300 || ERCC1 nucleotide excision repair protein, putative || nucleotide-excision repair || (1)	-0.26	0.21	0.27	0.43	0.01	-0.32
PF3D7_0203400	PF3D7_0203400 || PF3D7_0203400 || conserved Plasmodium protein, unknown function || || (1)	-1.02	-0.94	-0.65	-0.77	0.65	0.67
PF3D7_0203500	PF3D7_0203500 || PF3D7_0203500 || tRNA Glutamine || || (1)	1.425	0.775	0.255	-0.255	0.325	-1.075
PF3D7_0203600	PF3D7_0203600 || PF3D7_0203600 || conserved Plasmodium protein, unknown function || || (2)	-0.445	-0.435	-0.945	-0.415	0.415	0.595
PF3D7_0203700	PF3D7_0203700 || PF3D7_0203700 || nucleolar preribosomal assembly protein, putative || || (2)	-0.18	0.42	0.73	0.69	-0.08	-0.02
PF3D7_0203800	PF3D7_0203800 || PF3D7_0203800 || conserved Plasmodium protein, unknown function || || (2)	-0.28	-0.46	-0.65	-0.33	0.35	0.28
PF3D7_0203900	PF3D7_0203900 || PF3D7_0203900 || 5'-3' exonuclease, N-terminal resolvase-like domain, putative || || (2)	-0.21	-0.44	-0.34	-0.28	1.11	0.74
PF3D7_0204000	PF3D7_0204000 || PF3D7_0204000 || conserved Plasmodium protein, unknown function || || (3)	0.19	-0.03	-0.12	0.03	0.56	0.42
PF3D7_0204100	PF3D7_0204100 || PF3D7_0204100 || conserved Plasmodium protein, unknown function || || (7)	0.52	-0.02	-0.29	-0.28	-0.18	0.02
PF3D7_0204200	PF3D7_0204200 || PF3D7_0204200 || conserved Plasmodium protein, unknown function || || (1)	0.565	0.265	0.235	0.245	-0.345	-0.575
PF3D7_0204300	PF3D7_0204300 || PF3D7_0204300 || conserved Plasmodium protein, unknown function || || (2)	0.13	0.39	0.86	0.63	-0.15	-0.13
PF3D7_0204400	PF3D7_0204400 || PF3D7_0204400 || dynein light chain, putative || || (1)	0.3	0.11	-0.11	0.38	0.47	-0.16
PF3D7_0204500	PF3D7_0204500 || PF3D7_0204500 || aspartate aminotransferase,aspartate transaminase (AspAT) || || (2)	0.03	0.66	-0.03	0.25	0.29	-0.14
PF3D7_0204600	PF3D7_0204600 || PF3D7_0204600 || conserved Plasmodium protein, unknown function || || (4)	-0.625	-0.155	0.635	-0.075	0.705	0.555
PF3D7_0204700	PF3D7_0204700 || PF3D7_0204700 || hexose transporter (HT) || monosaccharide transport || (2)	-0.015	0.295	-0.045	0.015	0.645	0.755
PF3D7_0204800	PF3D7_0204800 || PF3D7_0204800 || 3'-5' exonuclease, putative || || (2)	0.35	0	0	-0.21	0.73	0.24
PF3D7_0204900	PF3D7_0204900 || PF3D7_0204900 || ubiE/COQ5 methyltransferase, putative || || (1)	-0.765	-0.665	-0.055	-0.605	0.355	0.225
PF3D7_0205000	PF3D7_0205000 || PF3D7_0205000 || conserved Plasmodium protein, unknown function || || (2)	-0.6	-0.42	0.52	-0.34	-0.23	0.23
PF3D7_0205100	PF3D7_0205100 || PF3D7_0205100 || conserved Plasmodium protein, unknown function || || (2)	-0.45	-0.06	-0.03	0.03	-0.03	0.13
PF3D7_0205200	PF3D7_0205200 || PF3D7_0205200 || conserved Plasmodium protein, unknown function || || (1)	0.42	0.53	0.07	0.55	-0.2	-0.09
PF3D7_0205300	PF3D7_0205300 || PF3D7_0205300 || conserved Plasmodium protein, unknown function || || (2)	-0.165	0.375	0.025	-0.105	-0.025	-0.145
PF3D7_0205400	PF3D7_0205400 || PF3D7_0205400 || conserved Plasmodium protein, unknown function || || (2)	-0.32	0.38	0.17	0.38	0.08	-0.08
PF3D7_0205500	PF3D7_0205500 || PF3D7_0205500 || DNA-directed RNA polymerase II 16 kDa subunit, putative || transcription from RNA polymerase II promoter || (1)	0.305	0.575	0.005	0.565	-0.005	-0.525
PF3D7_0205600	PF3D7_0205600 || PF3D7_0205600 || conserved Plasmodium protein, unknown function || || (2)	-0.105	-0.245	-0.295	-0.235	0.265	0.105
PF3D7_0205700	PF3D7_0205700 || PF3D7_0205700 || || || (1)	1.03	1.12	0.56	1.19	-0.56	-0.83
PF3D7_0205800	PF3D7_0205800 || PF3D7_0205800 || conserved Plasmodium protein, unknown function || || (1)	-0.115	0.085	-0.065	0.065	-0.175	-0.095
PF3D7_0205900	PF3D7_0205900 || PF3D7_0205900 || proteasome 26S regulatory subunit, putative || ubiquitin-dependent protein catabolic process || (3)	-0.43	-0.41	-0.14	-0.48	0.14	0.18
PF3D7_0206000	PF3D7_0206000 || PF3D7_0206000 || DNA repair endonuclease, putative || || (5)	-0.085	0.025	0.345	0.325	-0.415	-0.155
PF3D7_0206100	PF3D7_0206100 || PF3D7_0206100 || iron-sulfur assembly protein, putative (SufE) || || (1)	0.49	0.09	-0.08	0.21	0.08	-0.64
PF3D7_0206200	PF3D7_0206200 || PF3D7_0206200 || metabolite/drug transporter, putative || || (2)	1.295	0.805	-0.615	0.075	-0.935	-0.595
PF3D7_0206300	PF3D7_0206300 || PF3D7_0206300 || conserved Plasmodium protein, unknown function, pseudogene || || (10)	0.13	0.33	0.6	0.8	-0.13	-0.17
PF3D7_0206500	PF3D7_0206500 || PF3D7_0206500 || conserved Plasmodium protein, unknown function || || (5)	0.01	-0.01	0.03	0.14	-0.79	-0.56
PF3D7_0206600	PF3D7_0206600 || PF3D7_0206600 || transcription factor, putative || transcription from RNA polymerase III promoter || (1)	0.105	0.245	0.165	0.325	-0.105	-0.765
PF3D7_0206700	PF3D7_0206700 || PF3D7_0206700 || adenylosuccinate lyase (ASL) || || (2)	0.01	0	0	0	0.06	-0.36
PF3D7_0206800	PF3D7_0206800 || PF3D7_0206800 || merozoite surface protein 2 (MSP2) || || (1)	1.675	0.785	-0.715	-0.055	-0.565	-0.325
PF3D7_0206900	PF3D7_0206900 || PF3D7_0206900 || || || (1)	0.75	0.43	-0.44	-0.28	0.42	0.11
PF3D7_0207000	PF3D7_0207000 || PF3D7_0207000 || merozoite surface protein 4 (MSP4) || || (1)	0.155	-0.075	-0.895	-0.965	-0.315	0.105
PF3D7_0207100	PF3D7_0207100 || PF3D7_0207100 || conserved Plasmodium protein, unknown function || || (5)	0.58	0.08	-0.74	-0.48	-0.33	-0.08
PF3D7_0207200	PF3D7_0207200 || PF3D7_0207200 || iron-sulfur assembly protein, putative || || (1)	0.265	-0.235	-0.385	-0.335	0.395	-0.035
PF3D7_0207300	PF3D7_0207300 || PF3D7_0207300 || serine repeat antigen 8 (SERA8) || || (2)	0.86	0.37	0.13	0.06	-0.06	-0.2
PF3D7_0207400	PF3D7_0207400 || PF3D7_0207400 || serine repeat antigen 7 (SERA7) || || (3)	0.38	-0.45	-1.48	-0.76	-0.09	0.6
PF3D7_0207500	PF3D7_0207500 || PF3D7_0207500 || serine repeat antigen 6 (SERA6) || || (3)	0.145	-0.585	-1.815	-1.045	-0.145	0.725
PF3D7_0207600	PF3D7_0207600 || PF3D7_0207600 || serine repeat antigen 5 (SERA5) || || (3)	0.425	-0.425	-1.995	-1.025	-0.635	0.795
PF3D7_0207700	PF3D7_0207700 || PF3D7_0207700 || serine repeat antigen 4 (SERA4) || || (2)	0.655	0.065	-1.135	-0.535	-0.125	0.735
PF3D7_0207800	PF3D7_0207800 || PF3D7_0207800 || serine repeat antigen 3 (SERA3) || || (3)	1.06	0.31	-0.19	0.17	-0.17	0.32
PF3D7_0207900	PF3D7_0207900 || PF3D7_0207900 || serine repeat antigen 2 (SERA2) || || (3)	0.52	-0.02	-0.56	-0.39	-0.41	0.02
PF3D7_0208000	PF3D7_0208000 || PF3D7_0208000 || serine repeat antigen 1 (SERA1) || || (3)	0.37	0.09	-0.4	-0.09	-0.6	-0.36
PF3D7_0208100	PF3D7_0208100 || PF3D7_0208100 || || || (6)	-0.11	-0.65	-1.12	-0.73	0.43	0.43
PF3D7_0208200	PF3D7_0208200 || PF3D7_0208200 || RNA binding protein, putative || || (1)	0.08	0.07	0.12	0.29	-0.07	-0.44
PF3D7_0208300	PF3D7_0208300 || PF3D7_0208300 || conserved Plasmodium protein, unknown function || || (6)	0.295	0.225	-0.005	0.005	0.115	-0.135
PF3D7_0208400	PF3D7_0208400 || PF3D7_0208400 || conserved Plasmodium protein, unknown function || || (6)	0.3	-0.16	-0.12	-0.22	-0.06	0.06
PF3D7_0208500	PF3D7_0208500 || PF3D7_0208500 || acyl carrier protein (ACP) || || (1)	-0.04	-0.25	-0.51	-0.09	1.64	1.31
PF3D7_0208600	PF3D7_0208600 || PF3D7_0208600 || ribosome-recycling factor, putative (RRF) || || (2)	0.015	-0.805	-0.385	-0.605	0.195	0.215
PF3D7_0208700	PF3D7_0208700 || PF3D7_0208700 || || || (1)	-0.085	-0.025	0.165	0.025	0.645	0.135
PF3D7_0208800	PF3D7_0208800 || PF3D7_0208800 || conserved Plasmodium protein, unknown function || || (1)	0.225	0.075	0.245	0.215	-0.075	-0.455
PF3D7_0208900	PF3D7_0208900 || PF3D7_0208900 || 6-cysteine protein (P230p) || || (8)	0.39	0.18	0.01	-0.01	-0.12	0.26
PF3D7_0209000	PF3D7_0209000 || PF3D7_0209000 || 6-cysteine protein (P230) || pathogenesis || (9)	0.31	0.33	0.03	-0.17	-0.14	0.19
PF3D7_0209100	PF3D7_0209100 || PF3D7_0209100 || phospholipase A2, putative || || (2)	-0.005	0.215	0.005	0.415	-0.585	-0.545
PF3D7_0209200	PF3D7_0209200 || PF3D7_0209200 || 3'exoribonuclease, putative || || (1)	0.255	0.165	0.225	0.175	-0.165	-0.405
PF3D7_0209300	PF3D7_0209300 || PF3D7_0209300 || 2C-methyl-D-erythritol 2,4-cyclodiphosphate synthase (IspF) || || (1)	0.005	-0.005	-0.235	0.115	0.755	0.265
PF3D7_0209400	PF3D7_0209400 || PF3D7_0209400 || conserved protein, unknown function || || (2)	-0.545	0.075	-0.075	0.485	0.475	0.245
PF3D7_0209500	PF3D7_0209500 || PF3D7_0209500 || conserved Plasmodium protein, unknown function || || (2)	0.585	0.365	0.045	0.395	-0.935	-0.885
PF3D7_0209600	PF3D7_0209600 || PF3D7_0209600 || transporter, putative || || (4)	0.205	0.075	-1.105	-0.565	-0.465	-0.075
PF3D7_0209700	PF3D7_0209700 || PF3D7_0209700 || RING zinc finger protein, putative || || (2)	0.365	0.245	0.465	0.725	-1.055	-0.875
PF3D7_0209800	PF3D7_0209800 || PF3D7_0209800 || ATP-dependent RNA helicase UAP56 (UAP56) || || (2)	-0.265	-0.065	0.245	-0.065	0.335	0.125
PF3D7_0209900	PF3D7_0209900 || PF3D7_0209900 || putative ncRNA || || (1)	0.62	0.36	0.29	0.85	-0.29	-0.56
PF3D7_0210000	PF3D7_0210000 || PF3D7_0210000 || secretory complex protein 61 gamma subunit (Sec61-gamma) || SRP-dependent cotranslational protein targeting to membrane, translocation || (1)	-0.515	-0.015	0.025	0.115	-0.555	-0.595
PF3D7_0210100	PF3D7_0210100 || PF3D7_0210100 || || || (1)	0.19	-0.21	1.03	0.36	-0.55	-0.55
PF3D7_0210100.1	PF3D7_0210100.1 || PF3D7_0210100.1 || 60S ribosomal protein L37ae, putative || || (1)	0.415	-0.005	1.105	0.435	-0.255	-0.335
PF3D7_0210200	PF3D7_0210200 || PF3D7_0210200 || conserved Plasmodium protein, unknown function || || (8)	-0.38	-0.84	-0.58	-0.71	0.38	0.48
PF3D7_0210300	PF3D7_0210300 || PF3D7_0210300 || monocarboxylate transporter, putative || || (2)	-0.785	-0.545	-0.375	-0.365	1.105	0.815
PF3D7_0210400	PF3D7_0210400 || PF3D7_0210400 || 50S ribosomal protein L33, putative || || (1)	-0.6	-0.57	0.03	-0.4	1.2	0.7
PF3D7_0210500	PF3D7_0210500 || PF3D7_0210500 || conserved Plasmodium protein, unknown function || || (4)	-0.28	-0.64	0.41	0	0.66	0.11
PF3D7_0210600	PF3D7_0210600 || PF3D7_0210600 || conserved Plasmodium protein, unknown function || || (2)	1.32	0.72	-0.72	-0.19	-0.88	-0.93
PF3D7_0210700	PF3D7_0210700 || PF3D7_0210700 || syntaxin, Qa-SNARE family (SYN17) || vesicle-mediated transport || (1)	0.41	0.8	-0.02	0.12	-0.41	-0.29
PF3D7_0210800	PF3D7_0210800 || PF3D7_0210800 || conserved Plasmodium protein, unknown function || || (2)	1.045	1.035	0.255	0.825	-0.255	-0.335
PF3D7_0210900	PF3D7_0210900 || PF3D7_0210900 || conserved Plasmodium protein, unknown function || || (1)	-0.18	0.21	0.25	0.34	0.18	-0.2
PF3D7_0211000	PF3D7_0211000 || PF3D7_0211000 || putative ncRNA || || (1)	0.13	0.48	1	1.42	-0.13	-0.7
PF3D7_0211100	PF3D7_0211100 || PF3D7_0211100 || conserved Plasmodium protein, unknown function || || (4)	-0.86	-0.14	0.99	0.04	1.07	0.84
PF3D7_0211200	PF3D7_0211200 || PF3D7_0211200 || Rab GTPase 5a (RAB5a) || || (1)	-0.565	-0.185	0.225	-0.225	0.545	0.405
PF3D7_0211300	PF3D7_0211300 || PF3D7_0211300 || conserved Plasmodium protein, unknown function || || (1)	-0.8	-0.31	-0.66	-0.33	0.61	0.41
PF3D7_0211400	PF3D7_0211400 || PF3D7_0211400 || beta-ketoacyl-ACP synthase III (KASIII) || || (2)	-0.02	0.05	-0.43	-0.35	-0.08	0.02
PF3D7_0211500	PF3D7_0211500 || PF3D7_0211500 || GAF domain-related protein, putative || || (4)	-0.335	-0.295	-0.445	-0.365	0.295	0.585
PF3D7_0211600	PF3D7_0211600 || PF3D7_0211600 || dolichol-linked oligosaccharide biosynthesis enzyme, putative || || (1)	0.605	0.535	-0.265	0.115	0.155	-0.115
PF3D7_0211700	PF3D7_0211700 || PF3D7_0211700 || protein kinase, putative (TKL1) || || (4)	-0.7	-0.77	-0.14	-0.64	0.5	0.19
PF3D7_0211800	PF3D7_0211800 || PF3D7_0211800 || asparagine--tRNA ligase, putative || || (2)	-0.82	-0.05	-0.04	-0.02	0.1	0.02
PF3D7_0211900	PF3D7_0211900 || PF3D7_0211900 || conserved Plasmodium protein, unknown function || || (2)	-0.495	-0.325	-0.425	-0.295	0.635	0.415
PF3D7_0212000	PF3D7_0212000 || PF3D7_0212000 || GDP-fructose:GMP antiporter, putative || || (1)	0.225	-0.555	-0.765	-0.385	1.265	0.775
PF3D7_0212100	PF3D7_0212100 || PF3D7_0212100 || conserved Plasmodium protein, unknown function || || (6)	-0.225	-0.245	0.165	0.015	-0.275	-0.015
PF3D7_0212200	PF3D7_0212200 || PF3D7_0212200 || mitochondrial ribosomal protein L12 precursor, putative || || (1)	0.125	-0.075	0.035	0.085	0.255	-0.105
PF3D7_0212300	PF3D7_0212300 || PF3D7_0212300 || peptide chain release factor subunit 1, putative || regulation of translational termination || (2)	-0.265	0.125	0.165	0.375	0.145	-0.125
PF3D7_0212400	PF3D7_0212400 || PF3D7_0212400 || conserved Plasmodium membrane protein, unknown function || || (12)	-0.25	-0.18	-0.37	-0.45	0.44	0.45
PF3D7_0212500	PF3D7_0212500 || PF3D7_0212500 || conserved Plasmodium protein, unknown function || || (12)	-0.275	-0.355	-0.175	-0.425	0.175	0.305
PF3D7_0212600	PF3D7_0212600 || PF3D7_0212600 || secreted protein altered thrombospondin repeat protein (SPATR) || || (1)	1.7	1.31	-0.52	0.1	-0.02	-0.07
PF3D7_0212700	PF3D7_0212700 || PF3D7_0212700 || conserved Plasmodium protein, unknown function || || (2)	-0.605	0.295	0.865	0.645	0.025	-0.165
PF3D7_0212800	PF3D7_0212800 || PF3D7_0212800 || multidrug efflux pump, putative || || (4)	-0.46	-0.14	-0.14	-0.17	0.52	0.37
PF3D7_0212900	PF3D7_0212900 || PF3D7_0212900 || Leu/Phe-tRNA protein transferase, putative || || (2)	0.395	0.115	-1.155	-0.255	0.525	0.375
PF3D7_0213000	PF3D7_0213000 || PF3D7_0213000 || conserved Plasmodium protein, unknown function || || (1)	0.49	-0.69	-0.99	-0.58	1.16	0.93
PF3D7_0213100	PF3D7_0213100 || PF3D7_0213100 || heat shock protein 40, putative || response to unfolded protein; response to heat || (2)	-0.63	-0.04	0.34	0.04	0.17	0.06
PF3D7_0213200	PF3D7_0213200 || PF3D7_0213200 || conserved Plasmodium protein, unknown function || || (1)	-0.01	-0.61	-0.7	-0.62	1.22	0.74
PF3D7_0213300	PF3D7_0213300 || PF3D7_0213300 || conserved Plasmodium protein, unknown function || || (1)	-0.115	-0.425	-0.655	-0.425	1.095	0.655
PF3D7_0213400	PF3D7_0213400 || PF3D7_0213400 || protein kinase 7 (PK7) || signal transduction || (2)	-0.975	-0.555	-0.315	-0.425	1.205	0.855
PF3D7_0213500	PF3D7_0213500 || PF3D7_0213500 || conserved Plasmodium protein, unknown function || || (2)	-0.59	-0.06	0.09	0.07	0.33	0.03
PF3D7_0213600	PF3D7_0213600 || PF3D7_0213600 || conserved Plasmodium protein, unknown function || || (7)	-0.1	-0.37	0.08	-0.14	-0.08	0.19
PF3D7_0213700	PF3D7_0213700 || PF3D7_0213700 || conserved protein, unknown function || || (1)	0.14	0.12	0.02	-0.1	0.63	-0.02
PF3D7_0213800	PF3D7_0213800 || PF3D7_0213800 || conserved Plasmodium protein, unknown function || || (2)	-0.01	0.01	0.07	-0.38	-0.3	-0.24
PF3D7_0213900	PF3D7_0213900 || PF3D7_0213900 || conserved Plasmodium protein, unknown function || || (4)	0.03	0.18	0.5	0.39	-0.24	-0.23
PF3D7_0214000	PF3D7_0214000 || PF3D7_0214000 || T-complex protein 1, putative || || (2)	-0.305	0.015	0.265	0.135	0.245	-0.015
PF3D7_0214100	PF3D7_0214100 || PF3D7_0214100 || protein transport protein sec31 (SEC31) || || (5)	-0.025	0.025	-0.065	0.235	-0.365	-0.135
PF3D7_0214200	PF3D7_0214200 || PF3D7_0214200 || mitochondrial ribosomal protein L13 precursor, putative || || (1)	-0.965	-0.405	-0.225	-0.285	0.665	0.495
PF3D7_0214300	PF3D7_0214300 || PF3D7_0214300 || conserved Plasmodium protein, unknown function || || (8)	-0.875	-0.855	0.235	-0.515	-0.235	0.645
PF3D7_0214400	PF3D7_0214400 || PF3D7_0214400 || conserved Plasmodium protein, unknown function || || (2)	0.06	0.2	0.87	0.84	-0.48	-0.58
PF3D7_0214500	PF3D7_0214500 || PF3D7_0214500 || conserved Plasmodium protein, unknown function || || (1)	-0.01	0.04	0.28	0.22	0.01	-0.17
PF3D7_0214600	PF3D7_0214600 || PF3D7_0214600 || serine/threonine protein kinase, putative || || (5)	1.795	1.235	-0.145	0.545	-0.755	-0.775
PF3D7_0214700	PF3D7_0214700 || PF3D7_0214700 || conserved Plasmodium protein, unknown function || || (1)	1	1.15	0.2	0.4	-0.49	-0.3
PF3D7_0214800	PF3D7_0214800 || PF3D7_0214800 || conserved Plasmodium membrane protein, unknown function || || (4)	0.35	0.71	0.24	0.47	-0.24	-0.25
PF3D7_0214900	PF3D7_0214900 || PF3D7_0214900 || rhoptry neck protein 6 (RON6) || || (3)	1.205	0.395	-0.065	0.165	-0.465	-0.485
PF3D7_0215000	PF3D7_0215000 || PF3D7_0215000 || acyl-CoA synthetase (ACS9) || long-chain fatty acid transport; fatty acid metabolic process || (3)	-0.06	0.15	-0.16	-0.22	0.35	0.66
PF3D7_0215100	PF3D7_0215100 || PF3D7_0215100 || RING zinc finger protein, putative || || (1)	0.105	0.375	-0.105	-0.115	0.465	0.195
PF3D7_0215200	PF3D7_0215200 || PF3D7_0215200 || conserved Plasmodium protein, unknown function || || (1)	-0.075	-0.015	0.505	0.645	-0.175	-0.035
PF3D7_0215300	PF3D7_0215300 || PF3D7_0215300 || acyl-CoA synthetase (ACS8) || long-chain fatty acid transport; fatty acid metabolic process || (3)	1.53	1.87	0.51	1.7	-0.82	-0.51
PF3D7_0215400	PF3D7_0215400 || PF3D7_0215400 || conserved Plasmodium protein, unknown function || || (3)	0.31	0.01	0.01	-0.04	0.06	-0.09
PF3D7_0215500	PF3D7_0215500 || PF3D7_0215500 || conserved Plasmodium protein, unknown function || || (3)	-0.025	0.305	0.645	0.675	-0.455	-0.475
PF3D7_0215600	PF3D7_0215600 || PF3D7_0215600 || conserved Plasmodium protein, unknown function || || (2)	0.07	0.17	0.1	0.37	-0.26	-0.32
PF3D7_0215700	PF3D7_0215700 || PF3D7_0215700 || DNA-directed RNA polymerase II second largest subunit, putative || transcription from RNA polymerase II promoter || (4)	-0.205	0.295	0.045	0.295	0.035	-0.035
PF3D7_0215800	PF3D7_0215800 || PF3D7_0215800 || origin recognition complex subunit 5 (ORC5) || || (3)	-0.65	-0.41	-0.61	-0.57	0.41	0.51
PF3D7_0215900	PF3D7_0215900 || PF3D7_0215900 || zinc finger protein, putative || || (1)	-0.245	-0.125	-1.195	-0.415	0.125	0.215
PF3D7_0216000	PF3D7_0216000 || PF3D7_0216000 || DEAD/DEAH box helicase, putative || chromatin remodeling || (6)	-0.155	-0.045	0.045	0.105	-0.375	-0.325
PF3D7_0216100	PF3D7_0216100 || PF3D7_0216100 || conserved Plasmodium protein, unknown function || || (4)	0.015	-0.295	0.035	-0.025	0.945	0.685
PF3D7_0216200	PF3D7_0216200 || PF3D7_0216200 || conserved Plasmodium protein, unknown function || || (1)	0.475	0.485	0.075	0.565	-0.075	-0.395
PF3D7_0216300	PF3D7_0216300 || PF3D7_0216300 || conserved Plasmodium protein, unknown function || || (4)	-0.16	-0.01	0.35	0.01	0.58	0.26
PF3D7_0216400	PF3D7_0216400 || PF3D7_0216400 || vacuolar protein-sorting protein VPS45, putative || intracellular protein transport || (3)	-0.85	-0.58	-0.48	-0.43	0.43	0.5
PF3D7_0216500	PF3D7_0216500 || PF3D7_0216500 || conserved Plasmodium protein, unknown function || || (5)	0.175	-0.175	-0.425	-0.255	-0.175	0.205
PF3D7_0216600	PF3D7_0216600 || PF3D7_0216600 || MtN3-like protein || || (2)	0.42	0.43	0.02	0.27	-0.12	-0.05
PF3D7_0216700	PF3D7_0216700 || PF3D7_0216700 || || || (4)	0.53	0.03	-0.03	-0.26	-0.31	-0.12
PF3D7_0216800	PF3D7_0216800 || PF3D7_0216800 || conserved Plasmodium membrane protein, unknown function || || (4)	0.435	0.405	-0.975	-0.295	-0.345	-0.095
PF3D7_0216900	PF3D7_0216900 || PF3D7_0216900 || conserved Plasmodium protein, unknown function || || (2)	-0.395	-0.565	0.745	0.175	-0.465	-0.175
PF3D7_0217000	PF3D7_0217000 || PF3D7_0217000 || conserved Plasmodium membrane protein, unknown function || || (3)	0.04	-0.01	-0.28	-0.13	0.17	0.23
PF3D7_0217100	PF3D7_0217100 || PF3D7_0217100 || ATP synthase F1, alpha subunit || || (2)	-0.505	-0.435	-0.885	-0.545	0.755	0.815
PF3D7_0217200	PF3D7_0217200 || PF3D7_0217200 || conserved Plasmodium protein, unknown function || || (6)	-0.225	-0.735	-0.545	-0.535	0.555	0.435
PF3D7_0217300	PF3D7_0217300 || PF3D7_0217300 || clathrin coat assembly protein, putative || || (1)	0.68	0.54	0.17	0.62	-0.18	-0.48
PF3D7_0217400	PF3D7_0217400 || PF3D7_0217400 || conserved Plasmodium protein, unknown function || || (1)	0.085	-0.125	-0.135	-0.135	0.775	0.565
PF3D7_0217500	PF3D7_0217500 || PF3D7_0217500 || calcium-dependent protein kinase 1 (CDPK1) || || (2)	1.43	0.67	-0.29	0.03	-0.42	-0.32
PF3D7_0217600	PF3D7_0217600 || PF3D7_0217600 || conserved Plasmodium protein, unknown function || || (5)	-0.445	0.025	0.065	0.055	-0.265	-0.155
PF3D7_0217700	PF3D7_0217700 || PF3D7_0217700 || E2F-associated phosphoprotein, putative || || (1)	-0.095	0.365	0.225	0.325	0.095	-0.375
PF3D7_0217800	PF3D7_0217800 || PF3D7_0217800 || 40S ribosomal protein S26e, putative || || (1)	0.085	0.345	0.765	0.545	-0.205	-0.465
PF3D7_0217900	PF3D7_0217900 || PF3D7_0217900 || conserved Plasmodium protein, unknown function || || (2)	-0.97	-0.63	-1.3	-0.47	1.2	0.97
PF3D7_0218000	PF3D7_0218000 || PF3D7_0218000 || replication factor C, subunit 2, putative || DNA replication || (1)	-0.35	-0.39	-0.73	-0.37	1.1	0.74
PF3D7_0218100	PF3D7_0218100 || PF3D7_0218100 || conserved Plasmodium membrane protein, unknown function || || (1)	-0.145	-0.365	-1.325	-0.605	0.205	0.145
PF3D7_0218200	PF3D7_0218200 || PF3D7_0218200 || conserved Plasmodium protein, unknown function || || (3)	-0.225	-0.265	0.465	0.005	-0.005	-0.075
PF3D7_0218300	PF3D7_0218300 || PF3D7_0218300 || apicoplast RNA methyltransferase precursor, putative || ribosomal large subunit assembly || (1)	-0.025	-0.205	-0.005	-0.095	0.945	0.345
PF3D7_0218400	PF3D7_0218400 || PF3D7_0218400 || DEAD/DEAH box ATP-dependent RNA helicase, putative || || (2)	0.175	0.445	0.605	0.735	-0.175	-0.285
PF3D7_0218500	PF3D7_0218500 || PF3D7_0218500 || small nuclear ribonucleoprotein Sm D2, putative (SNRPD2) || RNA splicing || (1)	-0.155	0.525	0.155	0.395	0.195	-0.275
PF3D7_0218600	PF3D7_0218600 || PF3D7_0218600 || conserved Plasmodium protein, unknown function || || (7)	-0.04	-0.06	0.49	0.04	0.79	0.59
PF3D7_0218700	PF3D7_0218700 || PF3D7_0218700 || pre-mRNA-processing protein 45, putative (PRP45) || || (2)	0.245	-0.085	0.585	0.415	-0.555	-0.465
PF3D7_0219000	PF3D7_0219000 || PF3D7_0219000 || putative ncRNA || || (1)	1.03	-0.06	0.6	0.16	0.06	-0.11
PF3D7_0219100	PF3D7_0219100 || PF3D7_0219100 || conserved protein, unknown function || || (2)	-0.73	0.02	0.97	0.3	0.24	-0.02
PF3D7_0219200	PF3D7_0219200 || PF3D7_0219200 || 40S ribosomal protein S30, putative || || (1)	-0.43	-0.01	0.18	0.05	0.05	-0.24
PF3D7_0219300	PF3D7_0219300 || PF3D7_0219300 || conserved Plasmodium protein, unknown function || || (1)	-0.025	0.025	0.405	0.255	0.085	-0.315
PF3D7_0219400	PF3D7_0219400 || PF3D7_0219400 || || || (1)	0.13	-0.18	-0.1	-0.09	0.24	0.01
PF3D7_0219500	PF3D7_0219500 || PF3D7_0219500 || pseudouridine synthase, putative || rRNA modification || (1)	-0.185	-0.575	-0.615	-0.445	0.625	0.275
PF3D7_0219600	PF3D7_0219600 || PF3D7_0219600 || replication factor C subunit 1, putative || || (3)	-0.53	-0.56	-0.63	-0.62	0.54	0.53
PF3D7_0219700	PF3D7_0219700 || PF3D7_0219700 || Plasmodium exported protein (PHISTc), unknown function (GEXP20) || || (1)	0.96	1.44	0.37	0.8	-0.37	-0.7
PF3D7_0219800	PF3D7_0219800 || PF3D7_0219800 || Plasmodium exported protein (PHISTc), unknown function || || (1)	1.16	0.86	-0.03	0.77	-0.01	0.01
PF3D7_0219900	PF3D7_0219900 || PF3D7_0219900 || Plasmodium exported protein, unknown function || || (1)	1.915	1.585	0.615	1.255	-0.615	-0.775
PF3D7_0220000	PF3D7_0220000 || PF3D7_0220000 || liver stage antigen 3 (LSA3) || || (5)	0.545	0.155	0.025	0.325	-1.215	-0.905
PF3D7_0220100	PF3D7_0220100 || PF3D7_0220100 || DnaJ protein, putative || || (3)	0.665	0.985	0.705	1.105	-1.265	-1.055
PF3D7_0220200	PF3D7_0220200 || PF3D7_0220200 || Plasmodium exported protein, unknown function || || (1)	-0.395	-0.485	0.275	-0.625	0.155	0.175
PF3D7_0220300	PF3D7_0220300 || PF3D7_0220300 || Plasmodium exported protein, unknown function || || (1)	-0.13	-0.3	0.46	0.49	-0.54	-0.32
PF3D7_0220400	PF3D7_0220400 || PF3D7_0220400 || DnaJ protein, putative, pseudogene || || (2)	0.085	0.405	0.655	0.755	-0.965	-0.765
PF3D7_0220600	PF3D7_0220600 || PF3D7_0220600 || Plasmodium exported protein (hyp9), unknown function || || (1)	-0.135	0.145	0.645	0.845	0.135	-0.185
PF3D7_0220700	PF3D7_0220700 || PF3D7_0220700 || Plasmodium exported protein (hyp9), unknown function || || (1)	0.57	1.14	0.89	1.32	-0.57	-0.69
PF3D7_0220800	PF3D7_0220800 || PF3D7_0220800 || cytoadherence linked asexual protein 2 (CLAG2) || cytoadherence to microvasculature, mediated by symbiont protein || (5)	1.435	0.645	-0.605	0.115	-0.255	-0.075
PF3D7_0221100	PF3D7_0221100 || PF3D7_0221100 || Plasmodium exported protein, unknown function, pseudogene || || (1)	-0.155	-0.185	-0.315	-0.015	1.905	1.115
PF3D7_0221200	PF3D7_0221200 || PF3D7_0221200 || Plasmodium exported protein (hyp15), unknown function || || (1)	-1.365	-0.105	0.105	0.505	0.825	0.155
PF3D7_0221400	PF3D7_0221400 || PF3D7_0221400 || stevor || || (1)	-0.965	0.325	0.355	0.385	1.245	-0.325
PF3D7_0221500	PF3D7_0221500 || PF3D7_0221500 || Pfmc-2TM Maurer's cleft two transmembrane protein, pseudogene || || (1)	-0.095	0.095	0.415	0.545	0.995	-0.435
PF3D7_0221700	PF3D7_0221700 || PF3D7_0221700 || Plasmodium exported protein, unknown function || || (1)	0.525	0.585	0.655	0.815	-0.525	-0.645
PF3D7_0221800	PF3D7_0221800 || PF3D7_0221800 || hypothetical protein || || (1)	-0.815	0.715	0.735	0.385	0.425	-0.385
PF3D7_0221900	PF3D7_0221900 || PF3D7_0221900 || erythrocyte membrane protein 1 (PfEMP1), pseudogene || || (2)	0.375	0.745	-0.355	0.245	0.105	-0.105
PF3D7_0222100	PF3D7_0222100 || PF3D7_0222100 || Pfmc-2TM Maurer's cleft two transmembrane protein (MC-2TM) || || (1)	0.245	-0.015	0.015	0.025	0.785	-0.615
PF3D7_0222600	PF3D7_0222600 || PF3D7_0222600 || rifin (RIF) || antigenic variation || (2)	0.65	0.49	-0.65	-0.39	0.22	0.09
PF3D7_0223100	PF3D7_0223100 || PF3D7_0223100 || rifin (RIF) || antigenic variation || (1)	0.895	0.695	-0.585	-0.105	0.895	0.105
PF3D7_0223500	PF3D7_0223500 || PF3D7_0223500 || erythrocyte membrane protein 1, PfEMP1 (VAR) || cytoadherence to microvasculature, mediated by symbiont protein; modulation by symbiont of host erythrocyte aggregation; antigenic variation || (4)	0.285	0.535	0.085	0.025	-0.025	-0.605
PF3D7_0300100	PF3D7_0300100 || PF3D7_0300100 || erythrocyte membrane protein 1, PfEMP1 (VAR) || || (5)	0.46	0.78	-0.08	0.08	0.1	-0.28
PF3D7_0300200	PF3D7_0300200 || PF3D7_0300200 || rifin (RIF) || || (1)	0.285	0.125	0.185	0.125	-0.125	-0.425
PF3D7_0300400	PF3D7_0300400 || PF3D7_0300400 || stevor || || (1)	1.26	1.01	0.08	-0.11	0.14	-0.08
PF3D7_0300900	PF3D7_0300900 || PF3D7_0300900 || stevor-like || || (1)	0.6	0.38	0.5	-0.16	0.16	-0.56
PF3D7_0301000	PF3D7_0301000 || PF3D7_0301000 || acyl-CoA synthetase (ACS2) || fatty acid metabolic process || (3)	0.33	0.74	0.05	0.51	-0.05	-0.11
PF3D7_0301100	PF3D7_0301100 || PF3D7_0301100 || Plasmodium exported protein (hyp13), unknown function || || (1)	0.855	0.625	-0.015	0.495	0.015	-0.735
PF3D7_0301200	PF3D7_0301200 || PF3D7_0301200 || serine/threonine protein kinase, FIKK family (FIKK3) || || (2)	1.975	1.785	0.625	1.695	-0.625	-0.715
PF3D7_0301300	PF3D7_0301300 || PF3D7_0301300 || alpha/beta hydrolase, putative || || (2)	0.04	1.08	0.64	0.97	-0.04	-0.2
PF3D7_0301400	PF3D7_0301400 || PF3D7_0301400 || Plasmodium exported protein, unknown function || || (1)	-1.265	0.135	0.795	0.405	0.035	-0.035
PF3D7_0301500	PF3D7_0301500 || PF3D7_0301500 || Plasmodium exported protein, unknown function || || (1)	0.5	0.82	0.58	1.2	-0.54	-0.5
PF3D7_0301600	PF3D7_0301600 || PF3D7_0301600 || Plasmodium exported protein (hyp1), unknown function (GEXP21) || || (3)	0.385	0.715	0.395	0.735	-0.385	-0.835
PF3D7_0301700	PF3D7_0301700 || PF3D7_0301700 || Plasmodium exported protein, unknown function || || (1)	-0.77	-0.51	0.31	0.48	-0.24	-0.36
PF3D7_0301800	PF3D7_0301800 || PF3D7_0301800 || Plasmodium exported protein, unknown function || || (1)	2.67	2.19	0.81	1.77	-0.94	-0.93
PF3D7_0301900	PF3D7_0301900 || PF3D7_0301900 || conserved Plasmodium protein, unknown function || || (2)	-0.785	-0.305	-0.035	-0.155	0.675	0.685
PF3D7_0302000	PF3D7_0302000 || PF3D7_0302000 || golgi organization and biogenesis factor, putative || || (2)	-0.455	0.195	0.415	0.535	-0.505	-0.325
PF3D7_0302100	PF3D7_0302100 || PF3D7_0302100 || serine/threonine protein kinase (SRPK1) || || (4)	-0.13	0.13	0.16	0.29	0.03	-0.03
PF3D7_0302300	PF3D7_0302300 || PF3D7_0302300 || erythrocyte membrane protein 1 (PfEMP1), pseudogene || || (4)	1.3	1.14	0.25	0.67	-0.25	-0.42
PF3D7_0302600	PF3D7_0302600 || PF3D7_0302600 || ABC transporter, (TAP family), putative || drug transmembrane transport || (4)	-0.22	-0.38	-0.27	-0.26	1.51	0.95
PF3D7_0302700	PF3D7_0302700 || PF3D7_0302700 || CDGSH iron-sulfur domain-containing protein, putative || || (1)	-0.66	-0.27	0.17	0.07	0.46	0.15
PF3D7_0302800	PF3D7_0302800 || PF3D7_0302800 || conserved Plasmodium protein, unknown function || || (2)	0.015	1.215	1.345	1.365	-0.085	-0.015
PF3D7_0302900	PF3D7_0302900 || PF3D7_0302900 || exportin 1, putative || || (4)	-0.07	-0.12	-0.04	-0.09	0.44	0.32
PF3D7_0303000	PF3D7_0303000 || PF3D7_0303000 || N-ethylmaleimide sensitive fusion protein (NSF) || ER to Golgi vesicle-mediated transport || (3)	-0.94	0.11	-0.11	0.27	-0.54	-0.35
PF3D7_0303100	PF3D7_0303100 || PF3D7_0303100 || conserved Plasmodium protein, unknown function || || (5)	-0.355	-0.165	0.125	-0.185	-0.075	0.075
PF3D7_0303200	PF3D7_0303200 || PF3D7_0303200 || HAD superfamily protein, putative || || (4)	0.365	-0.215	-0.025	-0.125	-0.115	0.025
PF3D7_0303300	PF3D7_0303300 || PF3D7_0303300 || DNA-directed RNA polymerase subunit I, putative || transcription from RNA polymerase II promoter || (1)	-0.405	-0.005	0.085	0.405	-0.265	-0.405
PF3D7_0303400	PF3D7_0303400 || PF3D7_0303400 || palmitoyl transferase (AnkDHHC) || || (2)	0.34	-0.16	-1	-0.36	-0.47	0.16
PF3D7_0303500	PF3D7_0303500 || PF3D7_0303500 || spindle pole body protein, putative || || (7)	-0.375	-0.745	-0.655	-0.575	0.375	0.445
PF3D7_0303600	PF3D7_0303600 || PF3D7_0303600 || plasmoredoxin (Plrx) || || (1)	-0.745	-0.185	0.445	0.235	0.705	0.185
PF3D7_0303700	PF3D7_0303700 || PF3D7_0303700 || dihydrolipoamide acyltransferase, putative || || (2)	-1.1	-0.73	-0.05	-0.63	0.2	0.05
PF3D7_0303800	PF3D7_0303800 || PF3D7_0303800 || IBR domain protein, putative || || (2)	-0.555	-0.235	0.325	-0.095	0.285	-0.005
PF3D7_0303900	PF3D7_0303900 || PF3D7_0303900 || conserved Plasmodium protein, unknown function || || (1)	0.125	0.385	-0.005	-0.255	-0.595	-0.505
PF3D7_0304000	PF3D7_0304000 || PF3D7_0304000 || inner membrane complex protein 1a, putative (IMC1a) || || (3)	0.57	0.64	0.21	0.05	-0.1	-0.05
PF3D7_0304100	PF3D7_0304100 || PF3D7_0304100 || membrane skeletal protein IMC1-related (ALV2) || || (2)	1.75	1.04	0.03	0.65	-0.43	-0.52
PF3D7_0304200	PF3D7_0304200 || PF3D7_0304200 || EH (Eps15 homology) protein (PAST1) || || (2)	0.06	0.7	0.45	0.91	-0.72	-0.54
PF3D7_0304300	PF3D7_0304300 || PF3D7_0304300 || conserved Plasmodium protein, unknown function || || (3)	-0.045	-0.455	-0.435	-0.455	0.235	0.215
PF3D7_0304400	PF3D7_0304400 || PF3D7_0304400 || 60S ribosomal protein L44, putative || || (1)	-0.07	0.06	0.49	0.07	0.04	-0.11
PF3D7_0304500	PF3D7_0304500 || PF3D7_0304500 || 1-cys-glutaredoxin-like protein-1 (GLP1) || || (1)	-1.23	-0.7	-0.23	-0.74	0.84	0.39
PF3D7_0304600	PF3D7_0304600 || PF3D7_0304600 || circumsporozoite (CS) protein (CSP) || || (2)	-0.005	1.745	0.755	1.765	0.005	-0.335
PF3D7_0304700	PF3D7_0304700 || PF3D7_0304700 || conserved Plasmodium protein, unknown function || || (2)	0.035	-0.595	0.545	-0.575	-0.085	-0.035
PF3D7_0304800	PF3D7_0304800 || PF3D7_0304800 || conserved Plasmodium membrane protein, unknown function || || (5)	-0.365	-0.865	-0.465	-0.825	0.365	0.435
PF3D7_0304900	PF3D7_0304900 || PF3D7_0304900 || conserved Plasmodium protein, unknown function || || (1)	0.155	0.205	0.285	0.225	-0.155	-0.225
PF3D7_0305000	PF3D7_0305000 || PF3D7_0305000 || elongation factor Ts (EF-Ts) || || (2)	-0.28	0.07	0.08	-0.07	0.34	0.1
PF3D7_0305100	PF3D7_0305100 || PF3D7_0305100 || conserved Plasmodium protein, unknown function || || (12)	-0.495	-0.605	-0.275	-0.665	0.655	0.645
PF3D7_0305200	PF3D7_0305200 || PF3D7_0305200 || conserved Plasmodium protein, unknown function || || (4)	-0.045	-0.265	0.425	0.265	-0.595	-0.505
PF3D7_0305300	PF3D7_0305300 || PF3D7_0305300 || conserved Plasmodium membrane protein, unknown function || || (3)	0.59	0.83	0.27	0.73	-0.43	-0.46
PF3D7_0305400	PF3D7_0305400 || PF3D7_0305400 || conserved Plasmodium protein, unknown function || || (1)	0.31	-0.01	-0.03	0.27	0.09	0.01
PF3D7_0305500	PF3D7_0305500 || PF3D7_0305500 || conserved Plasmodium protein, unknown function || || (12)	-0.195	-0.355	-0.165	-0.445	0.215	0.165
PF3D7_0305600	PF3D7_0305600 || PF3D7_0305600 || AP endonuclease (DNA-[apurinic or apyrimidinic site] lyase), putative || || (2)	-0.295	-0.545	-0.975	-0.655	0.295	0.545
PF3D7_0305700	PF3D7_0305700 || PF3D7_0305700 || ubiquitin conjugating enzyme E2, putative || ubiquitin-dependent protein catabolic process || (1)	0.325	0.255	-0.105	0.105	0.175	-0.125
PF3D7_0305800	PF3D7_0305800 || PF3D7_0305800 || P-loop containing nucleoside triphospahte hydrolase, putative || || (4)	-0.06	0.06	0.41	0	-0.51	-0.14
PF3D7_0305900	PF3D7_0305900 || PF3D7_0305900 || conserved Plasmodium protein, unknown function || || (1)	-0.03	0.05	-0.36	0.03	1.05	0.82
PF3D7_0306000	PF3D7_0306000 || PF3D7_0306000 || conserved Plasmodium protein, unknown function || || (1)	-0.77	-0.05	-0.5	-0.28	0.97	0.76
PF3D7_0306100	PF3D7_0306100 || PF3D7_0306100 || conserved Plasmodium protein, unknown function || || (2)	-0.365	-0.135	0.605	0.305	-0.475	-0.295
PF3D7_0306200	PF3D7_0306200 || PF3D7_0306200 || activator of Hsp90 ATPase (AHA1) || || (1)	-0.385	-0.105	0.365	0.105	0.505	0.305
PF3D7_0306300	PF3D7_0306300 || PF3D7_0306300 || glutaredoxin 1 (GRX1) || response to oxidative stress || (1)	-0.155	-0.065	0.635	0.105	0.305	0.065
PF3D7_0306400	PF3D7_0306400 || PF3D7_0306400 || FAD-dependent glycerol-3-phosphate dehydrogenase, putative || glycerophosphate shuttle || (2)	-0.2	-0.41	-0.53	-0.52	0.2	0.45
PF3D7_0306500	PF3D7_0306500 || PF3D7_0306500 || conserved Plasmodium protein, unknown function || || (1)	-0.345	-0.535	-0.305	-0.315	0.305	0.365
PF3D7_0306600	PF3D7_0306600 || PF3D7_0306600 || conserved Plasmodium protein, unknown function || || (1)	-0.09	-0.29	-0.17	-0.34	0.55	0.39
PF3D7_0306700	PF3D7_0306700 || PF3D7_0306700 || membrane magnesium transporter, putative || || (1)	0.365	0.125	-0.215	0.165	0.365	-0.125
PF3D7_0306800	PF3D7_0306800 || PF3D7_0306800 || T-complex protein beta subunit, putative || || (2)	-0.435	-0.095	0.385	0.095	0.485	0.215
PF3D7_0306900	PF3D7_0306900 || PF3D7_0306900 || 40S ribosomal protein S23, putative || || (1)	0.11	0	0.48	0.06	0	-0.12
PF3D7_0307100	PF3D7_0307100 || PF3D7_0307100 || 40S ribosomal protein S12, putative || || (1)	-0.27	0.4	0.67	0.53	0.03	-0.28
PF3D7_0307200	PF3D7_0307200 || PF3D7_0307200 || 60S ribosomal protein L7, putative || || (1)	-0.17	0.34	0.99	0.42	-0.08	-0.03
PF3D7_0307300	PF3D7_0307300 || PF3D7_0307300 || EB1 homolog, putative || || (2)	0.15	0.27	0.17	0.34	-0.28	-0.15
PF3D7_0307400	PF3D7_0307400 || PF3D7_0307400 || ATP-dependent Clp protease proteolytic subunit (ClpP) || protein catabolic process || (2)	-0.225	-0.645	-0.625	-0.635	0.695	0.395
PF3D7_0307500	PF3D7_0307500 || PF3D7_0307500 || conserved Plasmodium protein, unknown function || || (2)	-0.45	-0.53	-0.2	-0.6	0.2	0.43
PF3D7_0307600	PF3D7_0307600 || PF3D7_0307600 || conserved Plasmodium protein, unknown function || || (3)	-0.3	-0.91	-0.21	-0.53	0.47	0.21
PF3D7_0307700	PF3D7_0307700 || PF3D7_0307700 || conserved Plasmodium protein, unknown function || || (6)	-0.645	-0.805	-0.165	-0.825	0.165	0.285
PF3D7_0307800	PF3D7_0307800 || PF3D7_0307800 || conserved Plasmodium protein, unknown function || || (2)	-0.27	0.02	0.5	0.32	-0.02	0.07
PF3D7_0307900	PF3D7_0307900 || PF3D7_0307900 || conserved Plasmodium protein, unknown function || || (11)	-0.475	-0.515	-0.085	-0.545	0.275	0.095
PF3D7_0308000	PF3D7_0308000 || PF3D7_0308000 || DNA polymerase epsilon subunit b, putative || || (2)	-0.4	-0.5	-0.26	-0.55	0.72	0.32
PF3D7_0308100	PF3D7_0308100 || PF3D7_0308100 || conserved Plasmodium protein, unknown function || || (6)	1.045	0.045	-0.515	-0.045	-1.025	-0.725
PF3D7_0308200	PF3D7_0308200 || PF3D7_0308200 || TCP-1/cpn60 chaperonin family, putative || || (2)	-0.165	-0.005	0.125	0.005	0.655	0.215
PF3D7_0308300	PF3D7_0308300 || PF3D7_0308300 || conserved Plasmodium protein, unknown function || || (1)	1.355	1.475	-0.045	0.295	-0.245	-0.385
PF3D7_0308400	PF3D7_0308400 || PF3D7_0308400 || U4 RNA || || (1)	3	1.8	0.56	1.12	-0.56	-0.6
PF3D7_0308500	PF3D7_0308500 || PF3D7_0308500 || activator of Hsp90 ATPase, putative || || (1)	0.795	0.515	-0.095	0.075	0.225	-0.075
PF3D7_0308600	PF3D7_0308600 || PF3D7_0308600 || pre-mRNA-processing factor 19, putative (PRPF19) || || (2)	1.005	0.855	-0.055	0.415	0.055	-0.145
PF3D7_0308700	PF3D7_0308700 || PF3D7_0308700 || conserved Plasmodium protein, unknown function || || (2)	1.725	1.605	0.055	0.905	-0.695	-0.405
PF3D7_0308800	PF3D7_0308800 || PF3D7_0308800 || conserved protein, unknown function || || (1)	0.505	0.145	-0.995	-0.305	0.375	0.185
PF3D7_0308900	PF3D7_0308900 || PF3D7_0308900 || splicing factor 3B subunit 1, putative (SF3B1) || || (4)	0.185	0.235	0.265	0.315	-0.185	-0.205
PF3D7_0309000	PF3D7_0309000 || PF3D7_0309000 || dual specificity phosphatase (YVH1) || protein phosphorylation || (2)	0.16	0.43	0.07	0.52	-0.07	-0.38
PF3D7_0309100	PF3D7_0309100 || PF3D7_0309100 || conserved Plasmodium protein, unknown function || || (1)	-0.18	0	0	0.21	0.6	0.59
PF3D7_0309200	PF3D7_0309200 || PF3D7_0309200 || serine/threonine protein kinase, putative (ARK2) || || (5)	-0.245	-0.245	0.235	-0.075	-0.225	0.075
PF3D7_0309300	PF3D7_0309300 || PF3D7_0309300 || N2227-like protein, putative || || (3)	0.22	0.92	0.45	0.96	-0.26	-0.23
PF3D7_0309400	PF3D7_0309400 || PF3D7_0309400 || putative ncRNA || || (1)	1.18	0.56	0.03	0.44	-0.03	-0.12
PF3D7_0309500	PF3D7_0309500 || PF3D7_0309500 || asparagine synthetase, putative || || (2)	0.59	0.16	-0.35	-0.16	0.26	0.21
PF3D7_0309600	PF3D7_0309600 || PF3D7_0309600 || 60S acidic ribosomal protein P2 (PfP2) || || (1)	-0.18	0.1	0.36	0.21	-0.22	-0.31
PF3D7_0309700	PF3D7_0309700 || PF3D7_0309700 || SECIS-binding protein 2, putative (SBP2) || || (2)	0.205	0.035	0.265	0.415	-0.085	-0.345
PF3D7_0309800	PF3D7_0309800 || PF3D7_0309800 || YTH domain-containing protein, putative || || (1)	0.47	0.36	-0.15	0.59	-0.12	-0.29
PF3D7_0309900	PF3D7_0309900 || PF3D7_0309900 || conserved Plasmodium protein, unknown function || || (5)	-0.405	-0.595	-0.665	-0.715	0.485	0.405
PF3D7_0310000	PF3D7_0310000 || PF3D7_0310000 || conserved Plasmodium protein, unknown function || || (1)	-0.055	-0.445	-0.505	-0.495	0.215	0.055
PF3D7_0310100	PF3D7_0310100 || PF3D7_0310100 || calcium-dependent protein kinase 3 (CDPK3) || || (2)	0.055	0.515	-0.055	-0.215	-0.025	-0.035
PF3D7_0310200	PF3D7_0310200 || PF3D7_0310200 || phd finger protein, putative || || (13)	0.06	-0.29	0.01	-0.33	-0.1	0.04
PF3D7_0310300	PF3D7_0310300 || PF3D7_0310300 || phosphoglycerate mutase, putative || || (4)	-0.185	0.005	0.445	0.255	-0.345	-0.255
PF3D7_0310400	PF3D7_0310400 || PF3D7_0310400 || parasite-infected erythrocyte surface protein (PIESP1) || || (4)	-0.055	-0.355	0.465	-0.435	0.645	0.905
PF3D7_0310500	PF3D7_0310500 || PF3D7_0310500 || DEAD box helicase, putative || || (7)	-0.46	-0.36	0.04	-0.22	0.18	0.18
PF3D7_0310600	PF3D7_0310600 || PF3D7_0310600 || || || (1)	-0.415	-0.015	0.355	0.055	0.235	0.015
PF3D7_0310700	PF3D7_0310700 || PF3D7_0310700 || sybindin-like protein, putative || || (1)	0.155	0.075	-0.075	0.085	0.165	-0.165
PF3D7_0310800	PF3D7_0310800 || PF3D7_0310800 || conserved Plasmodium protein, unknown function || || (1)	0.265	0.245	-0.175	0.155	0.255	-0.155
PF3D7_0310900	PF3D7_0310900 || PF3D7_0310900 || conserved Plasmodium protein, unknown function || || (3)	-0.275	-0.075	0.015	-0.095	-0.015	0.155
PF3D7_0311000	PF3D7_0311000 || PF3D7_0311000 || conserved Plasmodium protein, unknown function || || (1)	0.725	0.455	-0.695	-0.005	0.485	0.005
PF3D7_0311100	PF3D7_0311100 || PF3D7_0311100 || pre-mRNA splicing factor, putative || || (2)	-0.105	0.125	0.665	0.235	-0.145	-0.155
PF3D7_0311200	PF3D7_0311200 || PF3D7_0311200 || valine--tRNA ligase, putative || || (4)	-0.465	-0.195	0.105	0.005	0.345	0.075
PF3D7_0311300	PF3D7_0311300 || PF3D7_0311300 || phosphatidylinositol 3- and 4-kinase, putative || || (3)	-0.14	-0.37	-0.85	-0.65	0.14	0.22
PF3D7_0311400	PF3D7_0311400 || PF3D7_0311400 || protein kinase, putative || || (8)	0.375	0.405	0.075	0.025	-0.275	-0.255
PF3D7_0311500	PF3D7_0311500 || PF3D7_0311500 || conserved Plasmodium protein, unknown function || || (1)	1	0.7	0.62	0.77	-0.62	-1.14
PF3D7_0311600	PF3D7_0311600 || PF3D7_0311600 || dolichyl-diphosphooligosaccharide--protein glycosyltransferase subunit 1, putative || || (2)	-0.38	-0.13	0.15	0.13	1.11	0.89
PF3D7_0311700	PF3D7_0311700 || PF3D7_0311700 || plasmepsin VI || || (2)	0.2	0.03	-0.11	0.27	-0.22	-0.46
PF3D7_0311800	PF3D7_0311800 || PF3D7_0311800 || conserved protein, unknown function || || (2)	-0.45	-0.27	-0.42	-0.26	0.26	0.32
PF3D7_0311900	PF3D7_0311900 || PF3D7_0311900 || conserved Plasmodium protein, unknown function || || (3)	-1.49	-0.83	-0.47	-0.87	0.68	0.53
PF3D7_0312000	PF3D7_0312000 || PF3D7_0312000 || conserved Plasmodium protein, unknown function || || (1)	0.07	-0.87	-0.64	-0.5	1.19	0.69
PF3D7_0312100	PF3D7_0312100 || PF3D7_0312100 || RING zinc finger protein, putative || || (3)	-0.27	-0.02	-0.94	-0.53	0.35	0.39
PF3D7_0312200	PF3D7_0312200 || PF3D7_0312200 || TPR domain containing protein || || (4)	-0.395	-0.255	0.045	0.025	-0.185	-0.025
PF3D7_0312300	PF3D7_0312300 || PF3D7_0312300 || 26S proteasome regulatory subunit S14, putative || ubiquitin-dependent protein catabolic process || (1)	-0.28	0.01	-0.06	-0.07	0.54	0.26
PF3D7_0312400	PF3D7_0312400 || PF3D7_0312400 || glycogen synthase kinase 3 (GSK3) || peptidyl-serine phosphorylation || (2)	-0.405	-0.645	-0.635	-0.885	0.405	0.415
PF3D7_0312500	PF3D7_0312500 || PF3D7_0312500 || transporter, putative || || (2)	-0.33	0.11	0.15	0.04	0.41	-0.04
PF3D7_0312600	PF3D7_0312600 || PF3D7_0312600 || tRNA Valine || || (1)	1.225	0.655	-0.035	0.395	0.035	-0.655
PF3D7_0312700	PF3D7_0312700 || PF3D7_0312700 || tRNA Isoleucine || || (1)	1.55	0.23	0.33	0.37	-0.23	-0.32
PF3D7_0312800	PF3D7_0312800 || PF3D7_0312800 || 60S ribosomal protein L26, putative || || (1)	-0.35	0.23	0.68	0.26	-0.28	-0.3
PF3D7_0312900	PF3D7_0312900 || PF3D7_0312900 || hypothetical protein || || (1)	0.65	0.15	0.28	0.31	-0.15	-0.19
PF3D7_0313000	PF3D7_0313000 || PF3D7_0313000 || conserved Plasmodium protein, unknown function || || (1)	-0.02	0.05	0.04	0.02	-0.6	-0.65
PF3D7_0313100	PF3D7_0313100 || PF3D7_0313100 || ubiquitin-protein ligase, putative (HRD3) || || (3)	-0.255	-0.085	0.325	0.085	0.575	0.405
PF3D7_0313200	PF3D7_0313200 || PF3D7_0313200 || conserved Plasmodium protein, unknown function || || (1)	-0.285	-0.315	-0.325	-0.255	0.695	0.555
PF3D7_0313300	PF3D7_0313300 || PF3D7_0313300 || apicoplast conserved ycf19 protein precursor, unknown function || || (1)	-0.325	-0.195	-0.475	-0.175	0.755	0.455
PF3D7_0313400	PF3D7_0313400 || PF3D7_0313400 || conserved Plasmodium protein, unknown function || || (3)	0.265	0.105	0.295	0.395	-0.235	-0.255
PF3D7_0313500	PF3D7_0313500 || PF3D7_0313500 || GTP-binding protein EngA, putative || || (3)	-0.36	0.29	0.87	0.8	-0.29	-0.25
PF3D7_0313600	PF3D7_0313600 || PF3D7_0313600 || conserved Plasmodium protein, unknown function || || (2)	-0.165	-0.185	-0.285	-0.115	0.305	0.305
PF3D7_0313700	PF3D7_0313700 || PF3D7_0313700 || || || (1)	-0.705	-0.665	-0.495	-0.435	1.095	0.865
PF3D7_0313700.1	PF3D7_0313700.1 || PF3D7_0313700.1 || conserved Plasmodium protein, unknown function || || (1)	-0.56	-0.35	-0.69	-0.43	1.09	0.76
PF3D7_0313800	PF3D7_0313800 || PF3D7_0313800 || conserved Plasmodium protein, unknown function || || (2)	-1.19	-1.08	-0.09	-0.83	0.09	0.28
PF3D7_0313900	PF3D7_0313900 || PF3D7_0313900 || conserved Plasmodium protein, unknown function || || (4)	0.14	-0.15	0.05	0.09	-0.24	-0.3
PF3D7_0314000	PF3D7_0314000 || PF3D7_0314000 || co-chaperone p23 (P23) || || (1)	-0.31	-0.28	-0.66	-0.23	0.24	0.24
PF3D7_0314100.1	PF3D7_0314100.1 || PF3D7_0314100.1 || vesicle transport v-SNARE protein, putative || || (1)	0.405	0.375	0.295	0.125	-0.265	-0.315
PF3D7_0314200	PF3D7_0314200 || PF3D7_0314200 || conserved Plasmodium protein, unknown function || || (4)	-0.195	-0.545	-0.445	-0.495	1.195	1.045
PF3D7_0314300	PF3D7_0314300 || PF3D7_0314300 || DER1-like protein (Der1-2) || || (2)	-1.035	-0.745	-0.605	-0.485	1.935	1.545
PF3D7_0314400	PF3D7_0314400 || PF3D7_0314400 || serine/threonine protein phosphatase, putative || protein dephosphorylation || (1)	0.165	0.235	-0.165	0.155	0.215	-0.155
PF3D7_0314500	PF3D7_0314500 || PF3D7_0314500 || conserved Plasmodium protein, unknown function || || (1)	0.05	0.34	0.66	0.56	-0.05	-0.34
PF3D7_0314600	PF3D7_0314600 || PF3D7_0314600 || conserved Plasmodium protein, unknown function || || (1)	-0.43	0.11	1.07	0.74	-0.33	-0.25
PF3D7_0314700	PF3D7_0314700 || PF3D7_0314700 || zinc finger protein, putative || || (4)	-0.655	-0.005	0.795	0.435	-0.155	-0.205
PF3D7_0314800	PF3D7_0314800 || PF3D7_0314800 || conserved Plasmodium protein, unknown function || || (3)	0.245	-0.245	-0.355	-0.175	-0.885	0.175
PF3D7_0314900	PF3D7_0314900 || PF3D7_0314900 || conserved Plasmodium membrane protein, unknown function || || (2)	0.535	-0.065	-0.305	-0.115	-0.075	0.065
PF3D7_0315000	PF3D7_0315000 || PF3D7_0315000 || zinc finger protein, putative || || (1)	-0.355	-0.535	-0.175	-0.495	0.935	0.455
PF3D7_0315100	PF3D7_0315100 || PF3D7_0315100 || translation initiation factor 4E (eIF4E) || || (1)	-0.185	0.495	0.325	0.505	0.095	-0.095
PF3D7_0315200	PF3D7_0315200 || PF3D7_0315200 || circumsporozoite- and TRAP-related protein (CTRP) || cell-cell adhesion || (6)	0.07	0.68	0.4	0.71	-0.58	-0.67
PF3D7_0315300	PF3D7_0315300 || PF3D7_0315300 || conserved Plasmodium protein, unknown function || || (6)	-0.535	-0.765	-0.015	-0.685	0.305	0.315
PF3D7_0315400	PF3D7_0315400 || PF3D7_0315400 || conserved Plasmodium protein, unknown function || || (1)	-0.48	-0.91	-0.17	-0.72	0.65	0.62
PF3D7_0315500	PF3D7_0315500 || PF3D7_0315500 || mitochondrial ribosomal protein L29/L47 precursor, putative || || (1)	-0.5	-0.62	-0.35	-0.64	0.35	0.4
PF3D7_0315600	PF3D7_0315600 || PF3D7_0315600 || conserved Plasmodium protein, unknown function || || (2)	-0.245	0.045	-0.795	-0.155	-0.045	0.095
PF3D7_0315700	PF3D7_0315700 || PF3D7_0315700 || conserved Plasmodium membrane protein, unknown function || || (3)	0.675	0.855	0.265	0.585	-0.265	-0.515
PF3D7_0315800	PF3D7_0315800 || PF3D7_0315800 || zinc finger protein, putative || || (2)	0.03	0.46	0.62	0.69	-0.52	-0.38
PF3D7_0315900	PF3D7_0315900 || PF3D7_0315900 || conserved Plasmodium protein, unknown function || || (1)	0.355	0.835	0.225	1.515	-0.225	-0.435
PF3D7_0316000	PF3D7_0316000 || PF3D7_0316000 || conserved Plasmodium protein, unknown function || || (1)	0.56	0.54	-0.07	-0.07	-0.22	-0.24
PF3D7_0316100	PF3D7_0316100 || PF3D7_0316100 || mitochondrial ribosomal protein L27 precursor, putative || || (1)	0.29	0.17	-0.63	-0.27	0.25	0.07
PF3D7_0316200	PF3D7_0316200 || PF3D7_0316200 || conserved Plasmodium protein, unknown function || || (7)	-0.285	-0.755	-0.585	-0.595	0.315	0.285
PF3D7_0316300	PF3D7_0316300 || PF3D7_0316300 || || || (1)	-0.17	-1.13	-1.11	-1.11	0.22	0.17
PF3D7_0316300.2	PF3D7_0316300.2 || PF3D7_0316300.2 || inorganic pyrophosphatase, putative || || (1)	-0.565	-0.955	-1.265	-0.735	0.565	0.635
PF3D7_0316400	PF3D7_0316400 || PF3D7_0316400 || conserved Plasmodium protein, unknown function || || (3)	-0.705	-0.635	-0.175	-0.575	0.485	0.445
PF3D7_0316500	PF3D7_0316500 || PF3D7_0316500 || conserved Plasmodium protein, unknown function || || (2)	-0.165	-0.725	-0.655	-0.725	0.465	0.295
PF3D7_0316600	PF3D7_0316600 || PF3D7_0316600 || formate-nitrite transporter, putative || || (1)	-0.215	-0.035	-0.205	-0.255	0.475	0.325
PF3D7_0316700	PF3D7_0316700 || PF3D7_0316700 || HVA22/TB2/DP1 family protein, putative || || (1)	0.16	0.02	-0.43	-0.02	0.24	0.16
PF3D7_0316800	PF3D7_0316800 || PF3D7_0316800 || 40S ribosomal protein S15A, putative || || (1)	-0.09	0.33	0.41	0.52	-0.03	-0.33
PF3D7_0316900	PF3D7_0316900 || PF3D7_0316900 || RING zinc finger protein, putative || || (2)	0.8	0.45	0.07	0.35	-0.07	-0.33
PF3D7_0317000	PF3D7_0317000 || PF3D7_0317000 || proteasome component C8, putative || || (1)	-1.2	-0.31	0.01	-0.08	0.2	-0.01
PF3D7_0317100	PF3D7_0317100 || PF3D7_0317100 || conserved Plasmodium protein, unknown function || || (3)	0	0.05	0	0.25	-0.18	0.15
PF3D7_0317200	PF3D7_0317200 || PF3D7_0317200 || cdc2-related protein kinase 4 (CRK4) || || (5)	-0.235	-0.435	-0.495	-0.695	0.235	0.495
PF3D7_0317300	PF3D7_0317300 || PF3D7_0317300 || conserved Plasmodium protein, unknown function || || (10)	0.085	-0.245	0.035	-0.225	-0.385	-0.035
PF3D7_0317400	PF3D7_0317400 || PF3D7_0317400 || conserved Plasmodium protein, unknown function || || (2)	-0.225	-0.185	-0.185	-0.295	0.405	0.225
PF3D7_0317500	PF3D7_0317500 || PF3D7_0317500 || kinesin-5, putative (KLP3) || || (5)	-0.03	-0.46	-0.16	-0.28	0.03	0.21
PF3D7_0317600	PF3D7_0317600 || PF3D7_0317600 || 40S ribosomal protein S11, putative || || (1)	0.57	0.21	0.84	0.47	-0.21	-0.49
PF3D7_0317700	PF3D7_0317700 || PF3D7_0317700 || CPSF (cleavage and polyadenylation specific factor), subunit A, putative || || (9)	-0.18	-0.03	-0.15	-0.2	0.19	0.27
PF3D7_0317800	PF3D7_0317800 || PF3D7_0317800 || proteasome regulatory protein, putative || ubiquitin-dependent protein catabolic process || (1)	-0.155	-0.015	0.065	0.015	0.345	0.045
PF3D7_0317900	PF3D7_0317900 || PF3D7_0317900 || conserved Plasmodium protein, unknown function || || (2)	-0.155	0.185	0.105	0.265	0.315	-0.105
PF3D7_0318000	PF3D7_0318000 || PF3D7_0318000 || conserved Plasmodium protein, unknown function || || (1)	0.475	0.075	0.365	-0.085	0.035	-0.075
PF3D7_0318100	PF3D7_0318100 || PF3D7_0318100 || stomatin-like protein || || (2)	-0.445	-0.115	0.345	-0.085	0.345	0.205
PF3D7_0318200	PF3D7_0318200 || PF3D7_0318200 || DNA-directed RNA polymerase II, putative || || (7)	-0.27	-0.1	0.02	0	-0.02	0
PF3D7_0318300	PF3D7_0318300 || PF3D7_0318300 || conserved Plasmodium protein, unknown function || || (4)	-0.025	0.435	0.265	0.335	-0.435	-0.125
PF3D7_0318400	PF3D7_0318400 || PF3D7_0318400 || conserved Plasmodium protein, unknown function || || (2)	0.305	0.405	0.175	0.185	-0.175	-0.525
PF3D7_0318500	PF3D7_0318500 || PF3D7_0318500 || conserved Plasmodium protein, unknown function || || (14)	0.475	0.445	-0.235	-0.095	-0.485	-0.615
PF3D7_0318600	PF3D7_0318600 || PF3D7_0318600 || cleavage and polyadenylation specifity factor, putative || mRNA cleavage; mRNA polyadenylation || (3)	0.345	0.665	0.355	0.765	-0.405	-0.345
PF3D7_0318700	PF3D7_0318700 || PF3D7_0318700 || trophozoite stage antigen || || (1)	2.085	1.845	0.285	0.985	-0.465	-0.465
PF3D7_0318800	PF3D7_0318800 || PF3D7_0318800 || triosephophate isomerase, putative || glycolysis || (2)	0.465	0.555	-0.135	-0.035	-0.035	-0.305
PF3D7_0318900	PF3D7_0318900 || PF3D7_0318900 || conserved protein, unknown function || || (2)	-0.415	0.015	0.085	-0.015	0.145	0.135
PF3D7_0319000	PF3D7_0319000 || PF3D7_0319000 || P-type ATPase, putative (ATPase7) || || (6)	-0.54	-0.71	-0.69	-0.71	0.54	0.65
PF3D7_0319100	PF3D7_0319100 || PF3D7_0319100 || ubiquitin-protein ligase, putative || ubiquitin-dependent protein catabolic process || (1)	0.01	-0.01	0.18	0.14	0.23	-0.13
PF3D7_0319200	PF3D7_0319200 || PF3D7_0319200 || endonuclease/exonuclease/phosphatase family protein, putative || || (3)	0.3	-0.09	0.09	0.21	0.14	-0.1
PF3D7_0319300	PF3D7_0319300 || PF3D7_0319300 || ubiquitin conjugating enzyme, putative || || (1)	0.075	-0.035	0.035	0.265	0.075	-0.595
PF3D7_0319400	PF3D7_0319400 || PF3D7_0319400 || kinesin-8, putative || || (4)	-0.145	-0.765	-0.955	-0.785	0.145	0.465
PF3D7_0319500	PF3D7_0319500 || PF3D7_0319500 || RNA binding protein, putative || || (1)	-0.195	0.275	0.355	0.015	0.145	-0.015
PF3D7_0319600	PF3D7_0319600 || PF3D7_0319600 || elongation factor 1 (EF-1), putative || || (1)	-0.38	0.31	0.18	0.14	0.27	-0.14
PF3D7_0319700	PF3D7_0319700 || PF3D7_0319700 || ABC transporter, putative || || (9)	0.16	0.34	0.29	0.24	-0.16	-0.44
PF3D7_0319800	PF3D7_0319800 || PF3D7_0319800 || conserved Plasmodium protein, unknown function || || (2)	-0.275	0.245	-0.195	-0.305	0.105	-0.105
PF3D7_0319900	PF3D7_0319900 || PF3D7_0319900 || conserved Plasmodium protein, unknown function || || (1)	0.31	0.42	0.27	0.76	-0.49	-0.44
PF3D7_0320000	PF3D7_0320000 || PF3D7_0320000 || conserved Plasmodium protein, unknown function || || (1)	-1.195	-0.685	-0.365	-0.735	0.465	0.435
PF3D7_0320100	PF3D7_0320100 || PF3D7_0320100 || SNARE protein (SEC22) || || (1)	-0.21	0.14	-0.02	0.02	-0.16	-0.25
PF3D7_0320200	PF3D7_0320200 || PF3D7_0320200 || CPW-WPC family protein || || (2)	-0.87	-0.36	-0.2	-0.35	0.2	0.45
PF3D7_0320300	PF3D7_0320300 || PF3D7_0320300 || T-complex protein 1 epsilon subunit, putative || || (2)	-0.265	0.045	0.105	-0.045	0.565	0.315
PF3D7_0320400	PF3D7_0320400 || PF3D7_0320400 || oocyst capsule protein (Cap380) || || (9)	-0.59	0.11	-0.19	-0.11	-0.27	0.28
PF3D7_0320500	PF3D7_0320500 || PF3D7_0320500 || conserved Plasmodium protein, unknown function || || (2)	-0.1	0.11	0.34	-0.03	0.07	0.03
PF3D7_0320600	PF3D7_0320600 || PF3D7_0320600 || conserved Plasmodium protein, unknown function || || (1)	-0.24	-0.47	-0.88	-0.4	1.14	0.74
PF3D7_0320700	PF3D7_0320700 || PF3D7_0320700 || signal peptidase complex subunit 2, putative (SPC2) || || (1)	-0.435	-0.885	-0.835	-0.815	0.955	0.715
PF3D7_0320800	PF3D7_0320800 || PF3D7_0320800 || ATP-dependent RNA helicase, putative (DOZI) || || (2)	-0.465	-0.465	-0.465	-0.525	1.055	0.565
PF3D7_0320900	PF3D7_0320900 || PF3D7_0320900 || histone H2A variant, putative (H2A.Z) || || (1)	0.34	-0.13	0.03	-0.03	-0.29	-0.21
PF3D7_0321000	PF3D7_0321000 || PF3D7_0321000 || conserved Plasmodium protein, unknown function || || (2)	0.01	0.18	0.51	0.04	-0.52	-0.26
PF3D7_0321100	PF3D7_0321100 || PF3D7_0321100 || conserved Plasmodium protein, unknown function || || (6)	0.925	0.235	-0.315	0.075	-0.585	-0.295
PF3D7_0321200	PF3D7_0321200 || PF3D7_0321200 || N-acetylglucosamine-1-phosphate transferase, putative || dolichol-linked oligosaccharide biosynthetic process || (2)	-0.715	-0.135	-0.205	-0.195	1.485	1.035
PF3D7_0321300	PF3D7_0321300 || PF3D7_0321300 || conserved Plasmodium protein, unknown function || || (3)	-0.12	-0.29	0.03	0.05	-0.33	-0.03
PF3D7_0321400	PF3D7_0321400 || PF3D7_0321400 || protein kinase, putative || || (1)	0.565	0.455	-0.465	0.105	-0.105	-0.415
PF3D7_0321500	PF3D7_0321500 || PF3D7_0321500 || peptidase, putative || || (4)	-0.525	-0.385	-0.185	-0.355	0.865	0.675
PF3D7_0321600	PF3D7_0321600 || PF3D7_0321600 || ATP-dependent RNA helicase, putative || || (3)	-0.215	-0.045	0.165	0.045	0.275	0.125
PF3D7_0321700	PF3D7_0321700 || PF3D7_0321700 || microtubule and actin binding protein, putative || || (6)	0.135	-0.265	-0.125	-0.105	-0.215	0.105
PF3D7_0321800	PF3D7_0321800 || PF3D7_0321800 || conserved Plasmodium protein, unknown function || || (8)	0.075	-0.135	-0.025	-0.185	-0.175	0.025
PF3D7_0321900	PF3D7_0321900 || PF3D7_0321900 || cyclic amine resistance locus protein (CARL) || || (4)	0.09	0.39	0.06	0.31	-0.29	-0.06
PF3D7_0322000	PF3D7_0322000 || PF3D7_0322000 || peptidyl-prolyl cis-trans isomerase (CYP19A) || || (1)	-0.195	-0.045	0.005	-0.315	0.585	0.415
PF3D7_0322100	PF3D7_0322100 || PF3D7_0322100 || RNA triphosphatase (Prt1) || || (2)	0.17	0.37	0.39	0.61	-0.17	-0.36
PF3D7_0322200	PF3D7_0322200 || PF3D7_0322200 || conserved Plasmodium protein, unknown function || || (3)	-0.2	0.05	-0.01	0.01	-0.67	-0.58
PF3D7_0322300	PF3D7_0322300 || PF3D7_0322300 || diacylglycerol O-acyltransferase (DGAT) || triglyceride biosynthetic process || (2)	0.405	0.025	-0.025	-0.065	0.455	0.435
PF3D7_0322400	PF3D7_0322400 || PF3D7_0322400 || regulator of initiation factor 2 (eIF2) || || (3)	-0.215	0.405	0.875	0.775	-0.235	-0.055
PF3D7_0322500	PF3D7_0322500 || PF3D7_0322500 || iron-sulfur cluster assembly accessory protein, putative || || (2)	-0.465	-0.405	0.615	0.255	-0.075	-0.095
PF3D7_0322600	PF3D7_0322600 || PF3D7_0322600 || conserved Plasmodium protein, unknown function || || (3)	-0.645	-0.105	1.055	0.085	-0.195	0.025
PF3D7_0322700	PF3D7_0322700 || PF3D7_0322700 || conserved Plasmodium protein, unknown function || || (10)	0.255	0.055	-0.055	-0.065	0.305	0.125
PF3D7_0322800	PF3D7_0322800 || PF3D7_0322800 || conserved Plasmodium protein, unknown function || || (1)	0.005	0.215	0.365	0.525	-0.005	-0.255
PF3D7_0322900	PF3D7_0322900 || PF3D7_0322900 || 40S ribosomal protein S3A, putative || || (1)	0.28	0.05	0.53	0.19	-0.05	-0.33
PF3D7_0323000	PF3D7_0323000 || PF3D7_0323000 || translation machinery-associated protein 7, putative (TMA7) || || (1)	0.315	-0.065	0.415	0.065	0.115	-0.305
PF3D7_0323100	PF3D7_0323100 || PF3D7_0323100 || conserved Plasmodium protein, unknown function || || (5)	-0.86	-0.42	-0.04	-0.44	0.1	0.04
PF3D7_0323200	PF3D7_0323200 || PF3D7_0323200 || conserved Plasmodium protein, unknown function || || (2)	-0.005	-0.505	-0.595	-0.655	0.305	0.195
PF3D7_0323300	PF3D7_0323300 || PF3D7_0323300 || conserved protein, unknown function || || (2)	-0.23	-0.15	-0.1	-0.29	0.1	0.2
PF3D7_0323400	PF3D7_0323400 || PF3D7_0323400 || Rh5 interacting protein (RIPR) || || (4)	2.625	1.995	0.085	0.835	-0.235	-0.085
PF3D7_0323500	PF3D7_0323500 || PF3D7_0323500 || survival of motor neuron (SMN)-like protein || || (1)	-0.795	0.005	0.175	0.275	-0.945	-0.755
PF3D7_0323600	PF3D7_0323600 || PF3D7_0323600 || conserved Plasmodium protein, unknown function || || (2)	-0.235	-0.285	0.405	0.235	-0.105	-0.115
PF3D7_0323700	PF3D7_0323700 || PF3D7_0323700 || U4/U6.U5 tri-snRNP-associated protein 1, putative (SART1) || || (2)	0.02	-0.04	0.43	0.21	-0.64	-0.41
PF3D7_0323800	PF3D7_0323800 || PF3D7_0323800 || conserved Plasmodium protein, unknown function || || (3)	-0.21	-0.2	0.3	0.1	-0.29	-0.1
PF3D7_0324100	PF3D7_0324100 || PF3D7_0324100 || Pfmc-2TM Maurer's cleft two transmembrane protein (MC-2TM) || || (1)	-0.045	0.325	0.135	0.045	0.365	-0.375
PF3D7_0324800	PF3D7_0324800 || PF3D7_0324800 || rifin (RIF) || || (2)	1.115	0.345	-0.035	0.035	-0.115	0.245
PF3D7_0324900	PF3D7_0324900 || PF3D7_0324900 || erythrocyte membrane protein 1, PfEMP1 (VAR) || || (5)	0.82	0.94	-0.03	0.19	0.03	-0.14
PF3D7_0400100	PF3D7_0400100 || PF3D7_0400100 || erythrocyte membrane protein 1, PfEMP1 (VAR) || cytoadherence to microvasculature, mediated by symbiont protein; modulation by symbiont of host erythrocyte aggregation; antigenic variation || (6)	0.41	0.7	0.12	0.17	-0.12	-0.42
PF3D7_0400300	PF3D7_0400300 || PF3D7_0400300 || rifin (RIF) || || (4)	0.93	0.42	-0.12	0.12	0.16	-0.14
PF3D7_0400400	PF3D7_0400400 || PF3D7_0400400 || erythrocyte membrane protein 1, PfEMP1 (VAR) || cytoadherence to microvasculature, mediated by symbiont protein; modulation by symbiont of host erythrocyte aggregation; antigenic variation || (10)	0.765	0.915	0.025	0.315	-0.025	-0.285
PF3D7_0400500	PF3D7_0400500 || PF3D7_0400500 || rifin (RIF) || antigenic variation || (2)	0.98	0.26	-0.11	-0.01	0.42	0.01
PF3D7_0400700	PF3D7_0400700 || PF3D7_0400700 || rifin (RIF) || antigenic variation || (1)	1.43	0.64	-0.49	-0.1	0.13	0.1
PF3D7_0400800	PF3D7_0400800 || PF3D7_0400800 || stevor || || (1)	1.12	0.87	-0.17	0.04	0.26	-0.04
PF3D7_0400900	PF3D7_0400900 || PF3D7_0400900 || rifin (RIF) || antigenic variation || (1)	0.63	0.32	-0.23	-0.05	0.23	0.05
PF3D7_0401200	PF3D7_0401200 || PF3D7_0401200 || rifin (RIF) || antigenic variation || (1)	0.565	0.625	-0.385	0.125	0.375	-0.125
PF3D7_0401300	PF3D7_0401300 || PF3D7_0401300 || rifin (RIF) || antigenic variation || (2)	1.115	1.005	-0.295	-0.205	0.455	0.205
PF3D7_0401600	PF3D7_0401600 || PF3D7_0401600 || || || (1)	-0.095	0.095	0.455	0.285	0.095	-0.225
PF3D7_0401700	PF3D7_0401700 || PF3D7_0401700 || Plasmodium exported protein, unknown function, pseudogene || || (2)	-0.45	0.31	0.42	-0.07	1.22	0.07
PF3D7_0401800	PF3D7_0401800 || PF3D7_0401800 || Plasmodium exported protein (PHISTb), unknown function (PfD80) || || (2)	0.045	-0.295	0.345	-0.125	-0.205	-0.045
PF3D7_0401900	PF3D7_0401900 || PF3D7_0401900 || acyl-CoA synthetase (ACS6) || fatty acid transport || (3)	1.855	1.955	0.805	1.805	-0.805	-0.915
PF3D7_0402000	PF3D7_0402000 || PF3D7_0402000 || Plasmodium exported protein (PHISTa), unknown function || || (2)	-1.445	-1.435	-0.125	-0.895	0.365	0.335
PF3D7_0402100	PF3D7_0402100 || PF3D7_0402100 || Plasmodium exported protein (PHISTb), unknown function || || (2)	1.175	1.425	0.395	0.995	-0.895	-0.875
PF3D7_0402200	PF3D7_0402200 || PF3D7_0402200 || surface-associated interspersed protein 4.1 (SURFIN 4.1), pseudogene (SURF4.1) || || (6)	1.11	0.66	-0.06	0.34	-1.39	-1.11
PF3D7_0402300	PF3D7_0402300 || PF3D7_0402300 || reticulocyte binding protein homologue 1,normocyte binding protein 1 (RH1) || || (9)	2.64	1.51	0.16	0.84	-0.5	-0.69
PF3D7_0402400	PF3D7_0402400 || PF3D7_0402400 || Plasmodium exported protein, unknown function (GEXP18) || || (1)	-0.065	-0.035	0.055	0.015	0.195	-0.045
PF3D7_0402500	PF3D7_0402500 || PF3D7_0402500 || rifin, pseudogene (RIF) || || (1)	0.18	0.14	-0.05	0.26	0.05	-0.65
PF3D7_0402800	PF3D7_0402800 || PF3D7_0402800 || erythrocyte membrane protein 1 (PfEMP1), pseudogene || || (5)	0.37	0.84	-0.33	0.07	-0.01	0.01
PF3D7_0402900	PF3D7_0402900 || PF3D7_0402900 || probable protein, unknown function || || (1)	1.03	0.64	0.65	0.76	-0.76	-0.64
PF3D7_0403000	PF3D7_0403000 || PF3D7_0403000 || tRNA Asparagine || || (1)	1.84	1.08	0.36	0.86	-0.36	-1.35
PF3D7_0403100	PF3D7_0403100 || PF3D7_0403100 || regulator of chromosome condensation, putative || || (2)	-0.275	-0.275	0.515	0.275	-0.285	-0.335
PF3D7_0403200	PF3D7_0403200 || PF3D7_0403200 || conserved Plasmodium protein, unknown function || || (2)	0.1	0.16	0.63	0.29	-0.26	-0.12
PF3D7_0403300	PF3D7_0403300 || PF3D7_0403300 || conserved Plasmodium protein, unknown function || || (1)	0.1	0.73	0.31	0.91	-0.1	-0.46
PF3D7_0403400	PF3D7_0403400 || PF3D7_0403400 || conserved Plasmodium protein, unknown function || || (11)	0.315	0.155	-0.105	0.155	-0.045	-0.015
PF3D7_0403500	PF3D7_0403500 || PF3D7_0403500 || ubiquitin specific protease, putative || protein deubiquitination || (2)	-1.005	0.065	0.675	0.285	-0.065	-0.145
PF3D7_0403600	PF3D7_0403600 || PF3D7_0403600 || conserved Plasmodium protein, unknown function || || (3)	-0.54	-0.36	-0.32	-0.58	0.32	0.59
PF3D7_0403700	PF3D7_0403700 || PF3D7_0403700 || CGI-201 protein, short form || spliceosomal complex assembly || (3)	-0.43	0.07	0.14	0.04	-0.02	-0.06
PF3D7_0403800	PF3D7_0403800 || PF3D7_0403800 || alpha/beta hydrolase, putative || || (3)	1.295	0.865	0.025	0.355	-0.955	-0.535
PF3D7_0403900	PF3D7_0403900 || PF3D7_0403900 || SET domain protein, putative (SET8) || || (4)	0.405	-0.045	-0.555	-0.175	-0.175	0.045
PF3D7_0404000	PF3D7_0404000 || PF3D7_0404000 || conserved Plasmodium protein, unknown function || || (1)	1.915	0.905	0.045	0.515	-0.045	-0.175
PF3D7_0404100	PF3D7_0404100 || PF3D7_0404100 || transcription factor with AP2 domain(s), putative (ApiAP2) || || (9)	-0.12	0.01	0.27	-0.01	-0.39	-0.44
PF3D7_0404200	PF3D7_0404200 || PF3D7_0404200 || conserved Plasmodium protein, unknown function || || (1)	-0.955	-0.305	-1.145	-0.935	0.305	0.405
PF3D7_0404300	PF3D7_0404300 || PF3D7_0404300 || conserved Plasmodium protein, unknown function || || (2)	-0.285	-0.015	0.015	0.155	-0.345	-0.265
PF3D7_0404400	PF3D7_0404400 || PF3D7_0404400 || 6-cysteine protein (P36) || || (2)	0.57	0.49	-0.11	0.13	-0.24	0.11
PF3D7_0404500	PF3D7_0404500 || PF3D7_0404500 || 6-cysteine protein (P52) || || (2)	0.675	0.305	-0.175	0.895	-0.445	-0.365
PF3D7_0404600	PF3D7_0404600 || PF3D7_0404600 || conserved Plasmodium membrane protein, unknown function || || (12)	0	-0.15	-1.23	-0.37	0	0.08
PF3D7_0404700	PF3D7_0404700 || PF3D7_0404700 || dipeptidyl peptidase 3 (DPAP3) || protein catabolic process || (3)	1.655	0.675	-0.215	0.265	-0.475	-0.325
PF3D7_0404800	PF3D7_0404800 || PF3D7_0404800 || conserved Plasmodium protein, unknown function || || (2)	0.415	0.765	0.055	0.175	-0.055	-0.265
PF3D7_0404900	PF3D7_0404900 || PF3D7_0404900 || 6-cysteine protein (P41) || || (2)	1.13	0.48	-0.54	-0.05	0.05	0.18
PF3D7_0405000	PF3D7_0405000 || PF3D7_0405000 || ATP-dependent RNA helicase, putative || RNA metabolic process || (2)	-0.08	0.45	0.45	0.61	0.08	-0.22
PF3D7_0405100	PF3D7_0405100 || PF3D7_0405100 || Sec24 subunit b (SEC24b) || || (4)	-0.46	-0.01	-0.21	-0.27	0.02	0.1
PF3D7_0405200	PF3D7_0405200 || PF3D7_0405200 || ag-1 blood stage membrane protein homologue (PfMAg-1) || || (2)	0.5	0.03	-0.22	0.12	-0.28	-0.41
PF3D7_0405300	PF3D7_0405300 || PF3D7_0405300 || sequestrin (LISP2) || || (6)	0.03	0.08	0.24	0.02	-0.27	-0.02
PF3D7_0405400	PF3D7_0405400 || PF3D7_0405400 || pre-mRNA-processing-splicing factor 8, putative (PRPF8) || || (9)	-0.11	-0.03	-0.06	-0.09	0.23	0.2
PF3D7_0405500	PF3D7_0405500 || PF3D7_0405500 || conserved Plasmodium protein, unknown function || || (1)	0.155	0.405	0.235	0.445	-0.155	-0.515
PF3D7_0405600	PF3D7_0405600 || PF3D7_0405600 || conserved Plasmodium membrane protein, unknown function || || (2)	-0.025	0.025	-0.045	0.045	0.935	0.635
PF3D7_0405700	PF3D7_0405700 || PF3D7_0405700 || lysine decarboxylase, putative || lysine catabolic process || (7)	-0.9	-0.36	0.28	-0.23	0	0
PF3D7_0405800	PF3D7_0405800 || PF3D7_0405800 || conserved Plasmodium protein, unknown function || || (1)	0.645	0.065	-0.185	0.105	0.365	-0.325
PF3D7_0405900	PF3D7_0405900 || PF3D7_0405900 || apical sushi protein (ASP) || || (3)	1.5	0.29	-0.07	0.09	-0.2	-0.23
PF3D7_0406000	PF3D7_0406000 || PF3D7_0406000 || conserved Plasmodium protein, unknown function || || (2)	-0.16	-0.14	0.24	0.13	-0.13	-0.19
PF3D7_0406100	PF3D7_0406100 || PF3D7_0406100 || vacuolar ATP synthase subunit b || vacuolar acidification || (2)	-0.08	0.31	0.06	-0.06	0.26	0.14
PF3D7_0406200	PF3D7_0406200 || PF3D7_0406200 || sexual stage-specific protein precursor (Pfs16) || || (1)	-1.18	-0.71	0.45	-0.16	-0.6	0.16
PF3D7_0406400	PF3D7_0406400 || PF3D7_0406400 || cytosolic glyoxalase II (cGloII) || lactate metabolic process || (1)	0.315	0.705	0.005	0.885	-0.005	-0.415
PF3D7_0406500	PF3D7_0406500 || PF3D7_0406500 || conserved Plasmodium protein, unknown function || || (10)	-0.125	-0.265	0.785	0.125	-0.325	-0.135
PF3D7_0406600	PF3D7_0406600 || PF3D7_0406600 || conserved Plasmodium protein, unknown function || || (1)	-0.935	-0.195	-0.085	-0.265	0.585	0.205
PF3D7_0406700	PF3D7_0406700 || PF3D7_0406700 || conserved Plasmodium protein, unknown function || || (3)	0	-0.14	-0.3	-0.26	0	0.14
PF3D7_0406800	PF3D7_0406800 || PF3D7_0406800 || conserved Plasmodium protein, unknown function || || (1)	0.11	-0.28	-0.39	-0.28	0.9	0.54
PF3D7_0406900	PF3D7_0406900 || PF3D7_0406900 || conserved Plasmodium protein, unknown function || || (5)	0.09	-0.1	0.38	-0.09	-0.15	-0.35
PF3D7_0407000	PF3D7_0407000 || PF3D7_0407000 || conserved Plasmodium protein, unknown function || || (2)	0.345	0.715	0.945	0.975	-0.345	-0.375
PF3D7_0407100	PF3D7_0407100 || PF3D7_0407100 || methyltransferase, putative || || (1)	0.295	0.035	0.095	0.105	-0.035	-0.305
PF3D7_0407200	PF3D7_0407200 || PF3D7_0407200 || peptidyl-tRNA hydrolase PTH2, putative || || (1)	0.365	0.395	-0.155	0.415	0.155	-0.315
PF3D7_0407300	PF3D7_0407300 || PF3D7_0407300 || transcription factor, putative || || (1)	0.48	0.52	1.31	1.16	-0.48	-0.72
PF3D7_0407400	PF3D7_0407400 || PF3D7_0407400 || conserved Plasmodium protein, unknown function || || (1)	-0.02	0	0.32	0.16	0.44	0
PF3D7_0407500	PF3D7_0407500 || PF3D7_0407500 || mitochondrial carrier protein, putative || || (2)	-0.065	0.065	0.655	0.365	0.155	-0.315
PF3D7_0407600	PF3D7_0407600 || PF3D7_0407600 || conserved Plasmodium protein, unknown function || || (4)	-0.05	0.05	-0.12	0.16	-0.22	-0.3
PF3D7_0407700	PF3D7_0407700 || PF3D7_0407700 || conserved Plasmodium protein, unknown function || || (5)	0.54	0.14	-0.2	-0.14	-0.43	-0.23
PF3D7_0407800	PF3D7_0407800 || PF3D7_0407800 || conserved Plasmodium protein, unknown function || || (6)	0.875	0.195	-0.595	-0.195	-0.785	-0.455
PF3D7_0407900	PF3D7_0407900 || PF3D7_0407900 || AAA family ATPase, putative || || (2)	1.195	0.315	-0.005	-0.135	-0.445	-0.235
PF3D7_0408000	PF3D7_0408000 || PF3D7_0408000 || conserved Plasmodium protein, unknown function || || (1)	2.125	1.175	0.225	0.585	-0.565	-0.725
PF3D7_0408100	PF3D7_0408100 || PF3D7_0408100 || conserved Plasmodium protein, unknown function || || (4)	0.2	0.17	0.86	0.72	-0.66	-0.44
PF3D7_0408200	PF3D7_0408200 || PF3D7_0408200 || conserved Plasmodium protein, unknown function || || (2)	0.52	0.45	0.35	0	-0.44	-0.62
PF3D7_0408300	PF3D7_0408300 || PF3D7_0408300 || zinc finger, RAN binding protein, putative || || (1)	-0.015	0.355	0.785	0.525	-0.075	0.015
PF3D7_0408400	PF3D7_0408400 || PF3D7_0408400 || conserved Plasmodium protein, unknown function || || (2)	-1.635	-1.335	-0.325	-0.605	0.325	0.395
PF3D7_0408500	PF3D7_0408500 || PF3D7_0408500 || flap endonuclease 1 (FEN1) || || (2)	0.04	-0.09	-0.56	-0.38	-0.04	0.11
PF3D7_0408600	PF3D7_0408600 || PF3D7_0408600 || sporozoite invasion-associated protein 1 (SIAP-1) || || (3)	-0.025	-0.615	-1.035	-0.975	0.025	0.195
PF3D7_0408700	PF3D7_0408700 || PF3D7_0408700 || perforin like protein 1,sporozoite micronemal protein essential for cell traversal (SPECT2) || || (3)	0.385	0.125	0.075	0.055	-0.145	-0.375
PF3D7_0408800	PF3D7_0408800 || PF3D7_0408800 || conserved Plasmodium protein, unknown function || || (1)	0.165	0.455	-0.355	0.215	0.075	-0.115
PF3D7_0408900	PF3D7_0408900 || PF3D7_0408900 || || || (2)	-0.32	-0.85	-0.34	-0.54	1.13	0.61
PF3D7_0409000	PF3D7_0409000 || PF3D7_0409000 || conserved Plasmodium protein, unknown function || || (8)	0.2	-0.25	-0.71	-0.47	-0.09	0.53
PF3D7_0409100	PF3D7_0409100 || PF3D7_0409100 || U4/U6 small nuclear ribonucleoprotein PRP31, putative (PRPF31) || RNA splicing || (2)	0.27	0.43	0.21	0.67	-0.25	-0.22
PF3D7_0409200	PF3D7_0409200 || PF3D7_0409200 || 40S ribosomal processing protein, putative || rRNA modification || (2)	0.02	0.36	0.44	0.65	-0.02	-0.14
PF3D7_0409300	PF3D7_0409300 || PF3D7_0409300 || conserved Plasmodium protein, unknown function || || (3)	-0.065	0.125	0.425	0.295	0.065	-0.225
PF3D7_0409400	PF3D7_0409400 || PF3D7_0409400 || heat shock protein 40 (DnaJ) || response to heat || (2)	-0.405	-0.035	0.725	0.175	-0.025	-0.195
PF3D7_0409500	PF3D7_0409500 || PF3D7_0409500 || conserved Plasmodium protein, unknown function || || (2)	-0.03	-0.22	-0.95	-0.32	1.29	1.16
PF3D7_0409600	PF3D7_0409600 || PF3D7_0409600 || replication protein A1, large subunit (RPA1) || DNA replication; DNA-dependent DNA replication || (4)	-1.075	-0.725	0.075	-0.545	-0.045	0.045
PF3D7_0409700	PF3D7_0409700 || PF3D7_0409700 || peptide chain release factor 2, putative || || (1)	-0.64	-0.03	0.77	0.36	0.31	-0.23
PF3D7_0409800	PF3D7_0409800 || PF3D7_0409800 || zinc finger protein, putative || || (2)	0.3	0.43	0.34	0.35	-0.51	-0.73
PF3D7_0409900	PF3D7_0409900 || PF3D7_0409900 || actin-like protein, putative (ALP5b) || cytoskeleton organization || (2)	0.265	0.605	-0.225	0.175	-0.575	-0.435
PF3D7_0410000	PF3D7_0410000 || PF3D7_0410000 || conserved Plasmodium protein, unknown function || || (3)	0.8	1.12	0.43	1.15	-0.56	-0.43
PF3D7_0410100	PF3D7_0410100 || PF3D7_0410100 || tRNA Serine || || (1)	1.265	0.685	0.005	0.265	-0.005	-0.375
PF3D7_0410200	PF3D7_0410200 || PF3D7_0410200 || tRNA Isoleucine || || (1)	2.2	0.66	-0.09	0.18	0.09	-0.53
PF3D7_0410300	PF3D7_0410300 || PF3D7_0410300 || protein phosphatase, putative || protein dephosphorylation || (3)	-0.37	0.05	0.08	0.29	-0.43	-0.32
PF3D7_0410400	PF3D7_0410400 || PF3D7_0410400 || exosome complex component RRP4, putative (RRP4) || rRNA processing || (1)	0.305	0.505	0.455	0.705	-0.305	-0.485
PF3D7_0410500	PF3D7_0410500 || PF3D7_0410500 || conserved Plasmodium protein, unknown function || || (1)	0.065	0.255	0.425	0.095	-0.375	-0.295
PF3D7_0410600	PF3D7_0410600 || PF3D7_0410600 || conserved Plasmodium protein, unknown function || || (1)	0.01	0.11	-0.01	-0.05	0.89	0.4
PF3D7_0410700	PF3D7_0410700 || PF3D7_0410700 || GTPase, putative || || (3)	0.485	-0.265	-0.175	-0.245	-0.165	0.165
PF3D7_0410800	PF3D7_0410800 || PF3D7_0410800 || conserved Plasmodium protein, unknown function || || (4)	-0.23	-0.43	0.31	0.08	-0.47	-0.08
PF3D7_0410900	PF3D7_0410900 || PF3D7_0410900 || conserved Plasmodium protein, unknown function || || (3)	-0.57	-0.15	0.49	0.36	-0.56	-0.21
PF3D7_0411000	PF3D7_0411000 || PF3D7_0411000 || conserved Plasmodium protein, unknown function || || (5)	0.685	0.675	0.225	0.695	-0.835	-0.435
PF3D7_0411100	PF3D7_0411100 || PF3D7_0411100 || conserved Plasmodium protein, unknown function || || (1)	0.3	0.53	-0.36	-0.04	0.16	-0.05
PF3D7_0411200	PF3D7_0411200 || PF3D7_0411200 || conserved Plasmodium protein, unknown function || || (4)	-0.675	-0.515	0.555	-0.035	-0.065	0.035
PF3D7_0411300	PF3D7_0411300 || PF3D7_0411300 || conserved Plasmodium protein, unknown function || || (3)	-1.49	-0.74	0.4	-0.36	-0.1	0.1
PF3D7_0411400	PF3D7_0411400 || PF3D7_0411400 || DEAD box ATP-dependent RNA helicase, putative || RNA metabolic process || (4)	-0.125	-0.145	0.395	0.195	0.545	0.125
PF3D7_0411500	PF3D7_0411500 || PF3D7_0411500 || tRNA Alanine || || (1)	1.13	0.58	-0.01	0.01	0.46	-0.44
PF3D7_0411600	PF3D7_0411600 || PF3D7_0411600 || tRNA Glutamic acid || || (1)	1.22	0.77	0.83	0.58	-0.58	-1.41
PF3D7_0411700	PF3D7_0411700 || PF3D7_0411700 || conserved Plasmodium protein, unknown function || || (1)	0.275	-0.165	0.445	0.115	-0.425	-0.355
PF3D7_0411800	PF3D7_0411800 || PF3D7_0411800 || conserved Plasmodium protein, unknown function || || (6)	-0.465	-0.945	-0.125	-0.595	0.125	0.295
PF3D7_0411900	PF3D7_0411900 || PF3D7_0411900 || DNA polymerase alpha || || (6)	-0.465	-0.915	-0.665	-0.725	0.465	0.705
PF3D7_0412000	PF3D7_0412000 || PF3D7_0412000 || conserved Plasmodium protein, unknown function || || (3)	-1.31	-0.67	-0.24	-0.58	0.24	0.49
PF3D7_0412100	PF3D7_0412100 || PF3D7_0412100 || mitochondrial ribosomal protein S12 precursor, putative || || (1)	-0.03	-0.29	-0.02	-0.27	0.73	0.42
PF3D7_0412200	PF3D7_0412200 || PF3D7_0412200 || conserved Plasmodium protein, unknown function || || (1)	-0.34	0.26	0.48	0.57	0.13	-0.13
PF3D7_0412300	PF3D7_0412300 || PF3D7_0412300 || phosphopantothenoylcysteine synthetase, putative || || (2)	-0.705	-0.695	0.585	-0.015	-0.115	0.015
PF3D7_0412400	PF3D7_0412400 || PF3D7_0412400 || erythrocyte membrane protein 1, PfEMP1 (VAR) || cytoadherence to microvasculature, mediated by symbiont protein; modulation by symbiont of host erythrocyte aggregation; antigenic variation || (7)	1.43	1.4	0.11	0.71	-0.11	-0.25
PF3D7_0412700	PF3D7_0412700 || PF3D7_0412700 || erythrocyte membrane protein 1, PfEMP1 (VAR) || cytoadherence to microvasculature, mediated by symbiont protein; modulation by symbiont of host erythrocyte aggregation; antigenic variation || (5)	1.125	0.935	-0.265	0.205	0.075	-0.075
PF3D7_0413100	PF3D7_0413100 || PF3D7_0413100 || erythrocyte membrane protein 1, PfEMP1 (VAR) || cytoadherence to microvasculature, mediated by symbiont protein; modulation by symbiont of host erythrocyte aggregation; antigenic variation || (1)	1.6	1.17	0.12	0.48	-0.12	-0.25
PF3D7_0413200	PF3D7_0413200 || PF3D7_0413200 || rifin (RIF) || antigenic variation || (2)	0.74	0.92	-0.03	0.03	0.31	-0.39
PF3D7_0413400	PF3D7_0413400 || PF3D7_0413400 || erythrocyte membrane protein 1 (PfEMP1), exon1, pseudogene (VAR pseudogene) || || (2)	1.24	0.74	0.08	0.25	-0.08	-0.22
PF3D7_0413500	PF3D7_0413500 || PF3D7_0413500 || phosphoglucomutase-2 (PGM2) || glycolysis || (2)	-0.125	-0.405	-1.455	-0.895	0.125	0.275
PF3D7_0413600	PF3D7_0413600 || PF3D7_0413600 || 26S proteasome AAA-ATPase subunit RPT3, putative || ubiquitin-dependent protein catabolic process || (2)	-0.29	-0.06	0.09	0.05	0.07	0.11
PF3D7_0413700	PF3D7_0413700 || PF3D7_0413700 || lysine decarboxylase-like protein, putative || || (1)	-0.945	-0.975	-0.345	-0.825	0.905	0.815
PF3D7_0413800	PF3D7_0413800 || PF3D7_0413800 || apicoplast ribosomal protein L10 precursor, putative || || (1)	0.085	-0.785	-0.185	-0.615	0.085	0.215
PF3D7_0413900	PF3D7_0413900 || PF3D7_0413900 || ubiquitin carboxyl-terminal hydrolase 13, putative (USP13) || || (3)	-0.515	-0.245	0.035	-0.135	-0.035	0.105
PF3D7_0414000	PF3D7_0414000 || PF3D7_0414000 || chromosome associated protein, putative || || (4)	-0.89	-1	-0.23	-0.61	0.23	0.49
PF3D7_0414100	PF3D7_0414100 || PF3D7_0414100 || conserved Plasmodium membrane protein, unknown function || || (5)	-1.01	-0.67	0.27	-0.42	1.11	0.71
PF3D7_0414200	PF3D7_0414200 || PF3D7_0414200 || || || (1)	-0.32	-0.11	-1.74	-0.23	1.31	1.51
PF3D7_0414300	PF3D7_0414300 || PF3D7_0414300 || Rab5-interacting protein, putative || || (1)	-0.125	0.405	0.005	0.505	0.585	-0.005
PF3D7_0414400	PF3D7_0414400 || PF3D7_0414400 || conserved Plasmodium protein, unknown function || || (1)	-0.035	0.345	0.055	0.315	-0.225	0.035
PF3D7_0414500	PF3D7_0414500 || PF3D7_0414500 || RNA binding protein, putative || RNA metabolic process || (2)	0.3	0.45	0.03	0.33	-0.03	-0.69
PF3D7_0414600	PF3D7_0414600 || PF3D7_0414600 || conserved protein, unknown function || || (1)	0.61	0.06	-0.59	-0.35	0.03	-0.29
PF3D7_0414700	PF3D7_0414700 || PF3D7_0414700 || GTP binding protein, putative || || (2)	0.01	-0.43	-0.12	-0.34	0.37	0.14
PF3D7_0414800	PF3D7_0414800 || PF3D7_0414800 || conserved Plasmodium protein, unknown function || || (1)	1.615	1.995	0.115	0.805	-0.555	-0.495
PF3D7_0414900	PF3D7_0414900 || PF3D7_0414900 || armadillo-domain containing rhoptry protein (ARO) || || (1)	2.565	2.175	-0.085	0.785	-0.265	-0.445
PF3D7_0415000	PF3D7_0415000 || PF3D7_0415000 || arsenical pump-driving ATPase, putative || || (2)	0.2	0.65	0.37	0.67	-0.26	-0.29
PF3D7_0415100	PF3D7_0415100 || PF3D7_0415100 || conserved Plasmodium protein, unknown function || || (2)	0.045	0.885	0.695	1.115	-0.235	-0.225
PF3D7_0415200	PF3D7_0415200 || PF3D7_0415200 || conserved Plasmodium protein, unknown function || || (7)	-0.14	-0.79	-0.59	-0.46	0.46	0.44
PF3D7_0415300	PF3D7_0415300 || PF3D7_0415300 || cdc2-related protein kinase 3 (CRK3) || || (4)	-0.065	0.125	0.285	0.455	0.055	-0.075
PF3D7_0415400	PF3D7_0415400 || PF3D7_0415400 || nonclathrin coat protein zeta2-cop-related protein, putative || || (1)	0.035	0.275	0.005	0.215	-0.175	-0.255
PF3D7_0415500	PF3D7_0415500 || PF3D7_0415500 || nuclear cap-binding protein, putative || mRNA processing || (1)	-0.195	-0.175	0.315	-0.025	0.055	-0.015
PF3D7_0415600	PF3D7_0415600 || PF3D7_0415600 || GTP:AMP phosphotransferase (GAK) || || (1)	-0.035	0.035	0.175	-0.035	0.815	0.275
PF3D7_0415700	PF3D7_0415700 || PF3D7_0415700 || conserved Plasmodium protein, unknown function || || (2)	-0.105	-0.265	-0.735	-0.565	0.875	0.535
PF3D7_0415800	PF3D7_0415800 || PF3D7_0415800 || RING zinc finger protein, putative || || (3)	1.36	1.01	-0.65	-0.12	0.03	-0.05
PF3D7_0415900	PF3D7_0415900 || PF3D7_0415900 || 60S ribosomal protein L15, putative || || (1)	-0.035	0.085	0.675	0.325	-0.005	-0.085
PF3D7_0416000	PF3D7_0416000 || PF3D7_0416000 || RNA binding protein, putative || || (2)	-0.26	-0.25	0.04	-0.21	0.15	-0.04
PF3D7_0416100	PF3D7_0416100 || PF3D7_0416100 || glutamyl-tRNA(Gln) amidotransferase subunit A, putative || || (3)	-0.515	-0.345	-0.025	-0.465	0.195	0.025
PF3D7_0416200	PF3D7_0416200 || PF3D7_0416200 || conserved protein, unknown function || || (1)	-0.29	0.08	0.38	0.22	-0.11	-0.08
PF3D7_0416300	PF3D7_0416300 || PF3D7_0416300 || DNA helicase MCM9, putative (MCM9) || || (5)	-0.52	-0.43	-0.33	-0.29	0.29	0.37
PF3D7_0416400	PF3D7_0416400 || PF3D7_0416400 || histone acetyltransferase, putative (HAT1) || || (4)	-0.505	-0.435	-0.095	-0.475	0.095	0.265
PF3D7_0416500	PF3D7_0416500 || PF3D7_0416500 || repressor of RNA polymerase III transcription MAF1, putative || || (2)	0.34	0	-0.26	0	-0.27	-0.01
PF3D7_0416600	PF3D7_0416600 || PF3D7_0416600 || prohibitin-like protein, putative || || (1)	-0.25	-0.23	-0.47	-0.27	0.62	0.46
PF3D7_0416700	PF3D7_0416700 || PF3D7_0416700 || CDGSH iron-sulfur domain-containing protein, putative || || (1)	0.27	-0.13	0.02	0.12	0.31	-0.02
PF3D7_0416800	PF3D7_0416800 || PF3D7_0416800 || small GTP-binding protein sar1 (SAR1) || || (1)	-0.03	-0.18	-0.13	-0.02	0.02	0.09
PF3D7_0416900	PF3D7_0416900 || PF3D7_0416900 || conserved Plasmodium protein, unknown function || || (7)	-0.15	-0.08	0.34	0.03	0.33	0.26
PF3D7_0417100	PF3D7_0417100 || PF3D7_0417100 || mRNA-binding protein PUF2 (PUF2) || negative regulation of translation || (2)	0.395	0.435	-0.045	-0.075	-0.255	-0.475
PF3D7_0417200	PF3D7_0417200 || PF3D7_0417200 || bifunctional dihydrofolate reductase-thymidylate synthase (DHFR-TS) || || (2)	-0.705	-0.775	-1.215	-0.945	1.015	0.905
PF3D7_0417300	PF3D7_0417300 || PF3D7_0417300 || LETM1-like protein, putative || || (3)	0	-0.17	0.2	-0.07	0.15	-0.09
PF3D7_0417400	PF3D7_0417400 || PF3D7_0417400 || conserved Plasmodium protein, unknown function || || (19)	0.415	0.175	-0.035	-0.195	0.075	0.035
PF3D7_0417500	PF3D7_0417500 || PF3D7_0417500 || memo-like protein || || (1)	-0.14	-0.36	-0.21	-0.38	1.07	0.89
PF3D7_0417600	PF3D7_0417600 || PF3D7_0417600 || conserved Plasmodium protein, unknown function || || (3)	0.015	-0.015	0.155	-0.255	-0.535	-0.485
PF3D7_0417700	PF3D7_0417700 || PF3D7_0417700 || conserved Plasmodium protein, unknown function || || (2)	-0.05	0.05	-0.81	0.09	-0.35	-0.13
PF3D7_0417800	PF3D7_0417800 || PF3D7_0417800 || cdc2-related protein kinase 1 (CRK1) || || (2)	-0.23	-0.13	-0.12	-0.04	0.32	0.21
PF3D7_0417900	PF3D7_0417900 || PF3D7_0417900 || conserved Plasmodium protein, unknown function || || (3)	0.015	-0.205	1.025	0.705	-0.445	-0.015
PF3D7_0418000	PF3D7_0418000 || PF3D7_0418000 || conserved Plasmodium protein, unknown function || || (14)	-0.1	-0.09	-0.07	-0.24	0.07	0.25
PF3D7_0418100	PF3D7_0418100 || PF3D7_0418100 || conserved Plasmodium protein, unknown function || || (4)	0.065	0.275	0.095	0.165	-0.425	-0.155
PF3D7_0418200	PF3D7_0418200 || PF3D7_0418200 || golgi organization and biogenesis factor, putative || || (2)	-0.14	0.16	0.08	0.15	0.08	-0.08
PF3D7_0418300	PF3D7_0418300 || PF3D7_0418300 || conserved Plasmodium protein, unknown function || || (3)	-0.52	-0.22	0.22	0.23	-1.21	-0.96
PF3D7_0418400	PF3D7_0418400 || PF3D7_0418400 || conserved Plasmodium protein, unknown function || || (1)	0.455	0.545	-0.035	0.475	0.035	-0.385
PF3D7_0418500	PF3D7_0418500 || PF3D7_0418500 || Bet3 transport protein, putative (BET3p) || ER to Golgi vesicle-mediated transport || (1)	-0.195	0.195	-0.315	0.205	0.645	0.315
PF3D7_0418600	PF3D7_0418600 || PF3D7_0418600 || regulator of chromosome condensation, putative || || (6)	1.205	0.715	-0.045	0.005	-0.915	-0.615
PF3D7_0418700	PF3D7_0418700 || PF3D7_0418700 || RNA-binding protein NOB1, putative || || (2)	0.115	0.455	0.645	0.495	-0.205	-0.195
PF3D7_0418800	PF3D7_0418800 || PF3D7_0418800 || conserved Plasmodium protein, unknown function || || (1)	-0.19	0.56	-1.17	-0.66	0.99	0.45
PF3D7_0418900	PF3D7_0418900 || PF3D7_0418900 || conserved Plasmodium protein, unknown function || || (2)	-0.43	-0.28	-0.63	-0.56	0.43	0.28
PF3D7_0419000	PF3D7_0419000 || PF3D7_0419000 || conserved Plasmodium protein, unknown function || || (2)	0.22	0.13	-0.12	-0.2	-0.1	-0.05
PF3D7_0419100	PF3D7_0419100 || PF3D7_0419100 || conserved Plasmodium protein, unknown function || || (1)	0	-0.01	0.1	0	0.39	0.08
PF3D7_0419200	PF3D7_0419200 || PF3D7_0419200 || CGI-141 protein homolog, putative || || (1)	0.195	-0.005	-0.375	0.005	0.065	-0.105
PF3D7_0419300	PF3D7_0419300 || PF3D7_0419300 || conserved Plasmodium protein, unknown function || || (1)	-0.12	-0.03	-1.12	-0.25	0.5	0.23
PF3D7_0419400	PF3D7_0419400 || PF3D7_0419400 || conserved Plasmodium protein, unknown function || || (7)	0.84	0.67	-0.23	0.03	-0.03	0.58
PF3D7_0419500	PF3D7_0419500 || PF3D7_0419500 || conserved Plasmodium membrane protein, unknown function || || (2)	-0.215	0.215	0.075	0.205	-0.465	-0.375
PF3D7_0419600	PF3D7_0419600 || PF3D7_0419600 || ran binding protein 1, putative || DNA replication || (1)	-0.465	-0.095	0.095	0.255	-0.335	-0.095
PF3D7_0419700	PF3D7_0419700 || PF3D7_0419700 || apical merozoite protein (Pf34) || || (1)	1.14	0.55	-0.28	0.1	-0.54	-0.52
PF3D7_0419800	PF3D7_0419800 || PF3D7_0419800 || 60S ribosomal protein L7ae/L30e, putative || translation || (1)	0.45	0.94	1.01	1.14	-0.46	-0.68
PF3D7_0419900	PF3D7_0419900 || PF3D7_0419900 || phosphatidylinositol 4-kinase, putative || || (15)	0.51	0.32	-0.2	0.03	-0.04	0.12
PF3D7_0420000	PF3D7_0420000 || PF3D7_0420000 || zinc finger protein, putative || || (10)	0.035	-0.255	0.195	-0.115	-0.215	-0.035
PF3D7_0420100	PF3D7_0420100 || PF3D7_0420100 || RIO-like serine/threonine kinase (RIO2) || || (2)	-0.445	0.025	0.215	0.355	-0.375	-0.235
PF3D7_0420200	PF3D7_0420200 || PF3D7_0420200 || holo-(acyl-carrier protein) synthase, putative || || (2)	-1.295	-0.835	0.035	-0.605	0.225	0.395
PF3D7_0420300	PF3D7_0420300 || PF3D7_0420300 || transcription factor with AP2 domain(s) (ApiAP2) || || (12)	0.23	0.01	-0.01	-0.23	-0.27	-0.15
PF3D7_0420400	PF3D7_0420400 || PF3D7_0420400 || ribosome recycling factor, putative || regulation of translation || (1)	-0.19	-0.44	0.18	-0.36	0.11	0
PF3D7_0420500	PF3D7_0420500 || PF3D7_0420500 || conserved Plasmodium protein, unknown function || || (1)	0.67	0.06	-0.63	-0.06	-0.23	-0.12
PF3D7_0420700	PF3D7_0420700 || PF3D7_0420700 || erythrocyte membrane protein 1, PfEMP1 (VAR) || cytoadherence to microvasculature, mediated by symbiont protein; modulation by symbiont of host erythrocyte aggregation; antigenic variation || (4)	1.36	1.03	-0.14	0.25	0	0
PF3D7_0421100	PF3D7_0421100 || PF3D7_0421100 || erythrocyte membrane protein 1, PfEMP1 (VAR) || cytoadherence to microvasculature, mediated by symbiont protein; modulation by symbiont of host erythrocyte aggregation; antigenic variation || (2)	0.845	1.095	0.245	0.315	-0.245	-0.245
PF3D7_0421300	PF3D7_0421300 || PF3D7_0421300 || erythrocyte membrane protein 1, PfEMP1 (VAR) || cytoadherence to microvasculature, mediated by symbiont protein; modulation by symbiont of host erythrocyte aggregation; antigenic variation || (5)	1.02	1.12	0.06	0.25	-0.06	-0.08
PF3D7_0421500	PF3D7_0421500 || PF3D7_0421500 || rifin, pseudogene || antigenic variation || (1)	1.095	0.675	-0.555	0.115	0.525	-0.115
PF3D7_0421600	PF3D7_0421600 || PF3D7_0421600 || erythrocyte membrane protein 1 (PfEMP1)-like pseudogene (VAR pseudogene) || || (2)	1.185	0.585	0.275	0.405	-0.295	-0.485
PF3D7_0421700	PF3D7_0421700 || PF3D7_0421700 || conserved Plasmodium protein, unknown function || || (6)	0.265	0.115	0.345	0.185	-0.305	-0.205
PF3D7_0421900	PF3D7_0421900 || PF3D7_0421900 || conserved Plasmodium protein, unknown function || || (1)	0.615	0.645	0.465	0.385	-0.385	-0.715
PF3D7_0422000	PF3D7_0422000 || PF3D7_0422000 || steroid dehydrogenase, putative || fatty acid biosynthetic process || (1)	-0.605	-0.195	0.535	0.455	0.195	0.275
PF3D7_0422100	PF3D7_0422100 || PF3D7_0422100 || transmembrane emp24 domain-containing protein, putative || || (2)	-0.01	0.01	0.05	-0.02	0.73	0.74
PF3D7_0422200	PF3D7_0422200 || PF3D7_0422200 || erythrocyte membrane-associated antigen || || (12)	-0.075	-0.255	0.255	-0.095	0.365	0.335
PF3D7_0422300	PF3D7_0422300 || PF3D7_0422300 || alpha tubulin 2 || || (1)	0.52	0.3	-0.51	0.04	0	-0.11
PF3D7_0422400	PF3D7_0422400 || PF3D7_0422400 || 40S ribosomal protein S19, putative || || (1)	0	0.25	0.35	0.16	0	-0.18
PF3D7_0422500	PF3D7_0422500 || PF3D7_0422500 || pre-mRNA-splicing helicase BRR2, putative (BRR2) || || (9)	-0.015	-0.065	-0.005	-0.105	0.185	0.205
PF3D7_0422600	PF3D7_0422600 || PF3D7_0422600 || conserved Plasmodium protein, unknown function || || (1)	-0.16	0.61	0.38	0.99	0.16	-0.26
PF3D7_0422700	PF3D7_0422700 || PF3D7_0422700 || eukaryotic initiation factor, putative || regulation of translational initiation || (2)	-0.29	0.16	0.13	0.42	0.11	-0.11
PF3D7_0422800	PF3D7_0422800 || PF3D7_0422800 || serpentine receptor, putative (SR12) || || (2)	-0.06	-0.27	-1.18	-0.41	0.95	0.83
PF3D7_0422900	PF3D7_0422900 || PF3D7_0422900 || conserved Plasmodium protein, unknown function || || (1)	-1.13	-0.09	0.41	0.28	-0.24	-0.21
PF3D7_0423000	PF3D7_0423000 || PF3D7_0423000 || conserved Plasmodium protein, unknown function || || (1)	0.075	-0.025	-0.235	-0.345	-0.005	0.035
PF3D7_0423100	PF3D7_0423100 || PF3D7_0423100 || clathrin assembly protein, putative || vesicle-mediated transport || (1)	0.365	0.225	0.025	0.295	-0.025	-0.225
PF3D7_0423200	PF3D7_0423200 || PF3D7_0423200 || BSD domain, putative || || (1)	0.185	0.805	0.515	0.815	-0.225	-0.485
PF3D7_0423300	PF3D7_0423300 || PF3D7_0423300 || conserved Plasmodium protein, unknown function || || (2)	1.42	0.62	-0.04	0.3	-0.41	-0.32
PF3D7_0423400	PF3D7_0423400 || PF3D7_0423400 || asparagine-rich protein (AARP) || || (1)	0.89	0.81	0.14	0.45	-0.35	-0.27
PF3D7_0423500	PF3D7_0423500 || PF3D7_0423500 || glideosome associated protein with multiple membrane spans 2 (GAPM2) || || (2)	0.75	0.1	-1.1	-0.2	-0.31	-0.1
PF3D7_0423600	PF3D7_0423600 || PF3D7_0423600 || conserved Plasmodium protein, unknown function || || (5)	-0.055	-0.095	0.155	0.085	-0.415	-0.315
PF3D7_0423700	PF3D7_0423700 || PF3D7_0423700 || early transcribed membrane protein 4 (ETRAMP4) || || (1)	-0.415	-0.955	-0.245	-0.955	0.245	1.815
PF3D7_0423800	PF3D7_0423800 || PF3D7_0423800 || cysteine-rich protective antigen (CyRPA) || || (2)	0.55	0.56	-0.36	0.07	-0.07	0.14
PF3D7_0423900	PF3D7_0423900 || PF3D7_0423900 || probable protein, unknown function || || (1)	1.49	1.13	0.47	0.97	-0.66	-0.73
PF3D7_0424000	PF3D7_0424000 || PF3D7_0424000 || Plasmodium exported protein (PHISTc), unknown function || || (1)	0.125	0.365	0.135	-0.125	0.195	-1.415
PF3D7_0424100	PF3D7_0424100 || PF3D7_0424100 || reticulocyte binding protein homologue 5 (RH5) || || (2)	2.01	1.12	-0.13	0.2	-0.82	-0.74
PF3D7_0424200	PF3D7_0424200 || PF3D7_0424200 || reticulocyte binding protein homologue 4 (RH4) || || (5)	1.95	1.18	0.58	0.47	-0.47	-0.5
PF3D7_0424300	PF3D7_0424300 || PF3D7_0424300 || erythrocyte binding antigen-165, pseudogene (EBA165) || || (4)	1.59	1.42	0.28	0.68	-0.5	-0.47
PF3D7_0424400	PF3D7_0424400 || PF3D7_0424400 || surface-associated interspersed protein 4.2 (SURFIN 4.2) (SURF4.2) || || (7)	0.185	0.225	0.765	0.425	-0.185	-0.305
PF3D7_0424500	PF3D7_0424500 || PF3D7_0424500 || serine/threonine protein kinase, FIKK family (FIKK4.1) || || (2)	1.26	1.62	0.96	1.86	-1.27	-0.96
PF3D7_0424600	PF3D7_0424600 || PF3D7_0424600 || Plasmodium exported protein (PHISTb), unknown function || || (1)	1.445	1.385	0.065	0.885	-0.065	-0.235
PF3D7_0424700	PF3D7_0424700 || PF3D7_0424700 || serine/threonine protein kinase, FIKK family (FIKK4.2) || || (4)	1.115	1.145	0.765	1.335	-0.855	-0.775
PF3D7_0424800	PF3D7_0424800 || PF3D7_0424800 || Plasmodium exported protein (PHISTb), unknown function || || (1)	2.3	2.05	1.13	2.16	-1.13	-1.39
PF3D7_0424900	PF3D7_0424900 || PF3D7_0424900 || Plasmodium exported protein (PHISTa), unknown function || || (1)	2.245	2.865	0.915	2.435	-0.915	-1.255
PF3D7_0425000	PF3D7_0425000 || PF3D7_0425000 || Plasmodium exported protein, unknown function, pseudogene || || (2)	1.81	1.85	-0.16	0.08	-0.08	-0.34
PF3D7_0425100	PF3D7_0425100 || PF3D7_0425100 || Plasmodium exported protein (hyp6), unknown function || || (1)	2.43	2.9	0.87	2.54	-0.87	-1.2
PF3D7_0425200	PF3D7_0425200 || PF3D7_0425200 || Plasmodium exported protein (hyp15), unknown function || || (1)	1.82	1.75	0.7	1.97	-0.7	-1.09
PF3D7_0425800	PF3D7_0425800 || PF3D7_0425800 || erythrocyte membrane protein 1, PfEMP1 (VAR) || || (18)	0.49	0.98	0.03	0.09	-0.03	-0.25
PF3D7_0425900	PF3D7_0425900 || PF3D7_0425900 || rifin (RIF) || antigenic variation || (1)	0.78	0.64	-1.36	-0.23	0.24	0.23
PF3D7_0426000	PF3D7_0426000 || PF3D7_0426000 || erythrocyte membrane protein 1, PfEMP1 (VAR) || cytoadherence to microvasculature, mediated by symbiont protein; modulation by symbiont of host erythrocyte aggregation; antigenic variation || (6)	0.485	0.535	-0.065	0.125	0.065	-0.345
PF3D7_0500100	PF3D7_0500100 || PF3D7_0500100 || erythrocyte membrane protein 1, PfEMP1 (VAR) || cytoadherence to microvasculature, mediated by symbiont protein; modulation by symbiont of host erythrocyte aggregation; antigenic variation || (3)	0.095	0.295	0.055	0.165	-0.055	-0.135
PF3D7_0500300	PF3D7_0500300 || PF3D7_0500300 || rifin, pseudogene (RIF) || || (1)	0.68	0.84	-0.3	-0.18	0.27	0.03
PF3D7_0500400	PF3D7_0500400 || PF3D7_0500400 || rifin (RIF) || antigenic variation || (2)	1.25	1.36	-0.02	0.56	0.02	-0.23
PF3D7_0500700	PF3D7_0500700 || PF3D7_0500700 || rifin, pseudogene || || (1)	-0.315	0.065	0.355	-0.145	0.075	0.125
PF3D7_0500800	PF3D7_0500800 || PF3D7_0500800 || mature parasite-infected erythrocyte surface antigen,erythrocyte membrane protein 2 (MESA) || || (5)	-1.685	-1.835	-0.235	-1.125	0.235	0.715
PF3D7_0500900	PF3D7_0500900 || PF3D7_0500900 || serine/threonine protein kinase, FIKK family (FIKK5) || || (2)	-0.16	0.16	-0.07	0.07	-0.37	-0.1
PF3D7_0501000	PF3D7_0501000 || PF3D7_0501000 || Plasmodium exported protein, unknown function || || (1)	-0.335	0.125	0.375	-0.015	0.135	0.015
PF3D7_0501100	PF3D7_0501100 || PF3D7_0501100 || || || (2)	1.675	1.615	0.595	1.025	-0.655	-0.765
PF3D7_0501200	PF3D7_0501200 || PF3D7_0501200 || parasite-infected erythrocyte surface protein (PIESP2) || || (2)	-0.425	-0.085	0.265	0.085	0.645	0.225
PF3D7_0501300	PF3D7_0501300 || PF3D7_0501300 || skeleton-binding protein 1 (SBP1) || || (1)	2.95	2.47	0.78	1.88	-0.81	-1.02
PF3D7_0501400	PF3D7_0501400 || PF3D7_0501400 || interspersed repeat antigen (FIRA) || || (5)	3.005	2.135	0.775	1.855	-0.775	-0.895
PF3D7_0501500	PF3D7_0501500 || PF3D7_0501500 || rhoptry-associated protein 3 (RAP3) || || (2)	1.71	0.97	-0.86	0.13	-1.19	-0.74
PF3D7_0501600	PF3D7_0501600 || PF3D7_0501600 || rhoptry-associated protein 2 (RAP2) || || (2)	1.585	0.835	-1.075	0.055	-1.185	-0.725
PF3D7_0501700	PF3D7_0501700 || PF3D7_0501700 || anaphase promoting complex subunit, putative || || (3)	-0.025	-0.125	0.235	0.025	-0.265	-0.225
PF3D7_0501800	PF3D7_0501800 || PF3D7_0501800 || chromosome assembly factor 1 (CAF1) || || (4)	-0.625	-0.565	-0.175	-0.435	0.175	0.225
PF3D7_0501900	PF3D7_0501900 || PF3D7_0501900 || conserved protein, unknown function || || (2)	-0.675	-0.015	0.175	0.415	-0.105	-0.195
PF3D7_0502000	PF3D7_0502000 || PF3D7_0502000 || conserved Plasmodium protein, unknown function || || (4)	0.19	0.14	0	0.18	0	-0.27
PF3D7_0502100	PF3D7_0502100 || PF3D7_0502100 || HCNGP-like protein || || (1)	-0.805	-0.135	0.055	-0.145	0.195	0.095
PF3D7_0502200	PF3D7_0502200 || PF3D7_0502200 || conserved Plasmodium membrane protein, unknown function || || (2)	-0.355	0.105	0.435	0.105	0.265	-0.105
PF3D7_0502300	PF3D7_0502300 || PF3D7_0502300 || conserved Plasmodium protein, unknown function || || (1)	-0.01	0.42	-0.21	0.04	-0.17	-0.37
PF3D7_0502400	PF3D7_0502400 || PF3D7_0502400 || ring-stage membrane protein 1,merozoite surface protein 8 (MSP8) || || (2)	0.93	1.52	0.68	1.36	-1.09	-0.68
PF3D7_0502500	PF3D7_0502500 || PF3D7_0502500 || conserved Plasmodium protein, unknown function || || (2)	0.125	0.115	0.535	0.705	-0.205	-0.485
PF3D7_0502600	PF3D7_0502600 || PF3D7_0502600 || conserved Plasmodium protein, unknown function || || (3)	-0.595	-0.535	0.045	-0.455	-0.045	0.165
PF3D7_0502700	PF3D7_0502700 || PF3D7_0502700 || conserved Plasmodium protein, unknown function || || (2)	-1.04	-0.38	0.08	-0.12	0.45	0.29
PF3D7_0502800	PF3D7_0502800 || PF3D7_0502800 || DnaJ protein, putative || || (1)	0.05	0.01	0.02	0.27	-0.01	-0.5
PF3D7_0502900	PF3D7_0502900 || PF3D7_0502900 || mitochondrial inner membrane TIM10 associated protein, putative || || (1)	-0.185	0.015	0.285	-0.015	0.895	0.405
PF3D7_0503000	PF3D7_0503000 || PF3D7_0503000 || 50S ribosomal protein L28, apicoplast, putative || || (1)	-0.02	-0.73	-0.25	-0.56	0.29	0.02
PF3D7_0503100	PF3D7_0503100 || PF3D7_0503100 || 4-diphosphocytidyl-2c-methyl-D-erythritol kinase (CMK), putative || || (2)	-0.7	-0.84	0.03	-0.49	0.22	0.14
PF3D7_0503200	PF3D7_0503200 || PF3D7_0503200 || conserved Plasmodium protein, unknown function || || (3)	-0.305	-0.415	-0.055	-0.275	0.175	0.055
PF3D7_0503300	PF3D7_0503300 || PF3D7_0503300 || Ser/Arg-rich splicing factor, putative || RNA splicing || (1)	0.15	-0.1	0.57	0.03	0.22	-0.03
PF3D7_0503400	PF3D7_0503400 || PF3D7_0503400 || actin-depolymerizing factor 1 (ADF1) || actin filament depolymerization || (1)	0.185	-0.435	-1.315	-1.085	-0.085	0.085
PF3D7_0503500	PF3D7_0503500 || PF3D7_0503500 || protein kinase, putative || || (3)	-0.48	0.35	1.1	1.09	-0.2	-0.14
PF3D7_0503600	PF3D7_0503600 || PF3D7_0503600 || myosin B (MyoB) || || (3)	1.83	1.61	-0.54	0.56	-0.82	-0.55
PF3D7_0503800	PF3D7_0503800 || PF3D7_0503800 || 60S ribosomal protein L31, putative || || (1)	-0.15	0.21	0.53	0.35	-0.1	-0.4
PF3D7_0503900	PF3D7_0503900 || PF3D7_0503900 || conserved Plasmodium protein, unknown function || || (2)	-0.54	-0.58	0.5	-0.24	0.53	0.15
PF3D7_0504000	PF3D7_0504000 || PF3D7_0504000 || cation transporting P-ATPase (ATPase3) || cation transport || (7)	-0.75	-0.76	-0.13	-0.67	0.9	0.79
PF3D7_0504100	PF3D7_0504100 || PF3D7_0504100 || AN1-like zinc finger family protein || || (1)	-1.135	-0.805	0.715	-0.005	0.465	0.345
PF3D7_0504200	PF3D7_0504200 || PF3D7_0504200 || ATP-dependent helicase, putative || || (2)	0.01	-0.21	-0.07	-0.38	0.53	0.2
PF3D7_0504300	PF3D7_0504300 || PF3D7_0504300 || conserved Plasmodium protein, unknown function || || (1)	-0.105	0.345	-0.075	0.045	0.245	0.175
PF3D7_0504400	PF3D7_0504400 || PF3D7_0504400 || ATP-dependent helicase, putative || || (3)	-0.555	-0.785	-0.415	-0.715	0.935	0.745
PF3D7_0504500	PF3D7_0504500 || PF3D7_0504500 || conserved Plasmodium protein, unknown function || || (1)	0.345	-0.635	-0.185	0.045	-0.285	-0.045
PF3D7_0504600	PF3D7_0504600 || PF3D7_0504600 || 3-methyl-2-oxobutanoate dehydrogenase (lipoamide), putative || tricarboxylic acid cycle || (2)	0.12	0.12	-0.99	-0.27	0.1	0.17
PF3D7_0504700	PF3D7_0504700 || PF3D7_0504700 || conserved Plasmodium protein, unknown function || || (5)	-0.83	-0.61	0.5	0.03	-0.31	-0.03
PF3D7_0504800	PF3D7_0504800 || PF3D7_0504800 || conserved Plasmodium protein, unknown function || || (16)	-0.265	-0.625	-0.725	-0.715	0.265	0.565
PF3D7_0504900	PF3D7_0504900 || PF3D7_0504900 || conserved protein, unknown function || || (1)	-0.16	-0.48	-1.21	-0.75	0.16	0.33
PF3D7_0505000	PF3D7_0505000 || PF3D7_0505000 || conserved Plasmodium membrane protein, unknown function || || (9)	-0.395	0.175	0.205	0.085	-0.075	0.075
PF3D7_0505100	PF3D7_0505100 || PF3D7_0505100 || conserved Plasmodium protein, unknown function || || (8)	-0.2	-0.2	-0.15	-0.27	0.15	0.27
PF3D7_0505200	PF3D7_0505200 || PF3D7_0505200 || actin-like protein, putative (ALP2b) || cytoskeleton organization || (2)	-0.8	-0.3	0.01	-0.23	0.2	0
PF3D7_0505300	PF3D7_0505300 || PF3D7_0505300 || UDP-N-acetyl glucosamine:UMP antiporter || || (2)	0.425	0.335	-0.605	-0.375	0.105	-0.005
PF3D7_0505400	PF3D7_0505400 || PF3D7_0505400 || conserved Plasmodium protein, unknown function || || (3)	-0.325	-0.215	-0.185	-0.235	0.185	0.265
PF3D7_0505500	PF3D7_0505500 || PF3D7_0505500 || DNA repair protein, putative || || (4)	-0.775	-0.585	-0.635	-0.605	1.135	1.025
PF3D7_0505600	PF3D7_0505600 || PF3D7_0505600 || conserved Plasmodium protein, unknown function || || (1)	-0.805	-0.035	0.625	0.685	-0.185	-0.185
PF3D7_0505700	PF3D7_0505700 || PF3D7_0505700 || conserved Plasmodium membrane protein, unknown function || || (3)	-0.535	-0.265	0.245	-0.195	0.005	0.285
PF3D7_0505800	PF3D7_0505800 || PF3D7_0505800 || small ubiquitin-related modifier, putative (SUMO) || protein ubiquitination involved in ubiquitin-dependent protein catabolic process || (1)	-0.38	-0.23	0.01	-0.12	0.41	0.04
PF3D7_0505900	PF3D7_0505900 || PF3D7_0505900 || conserved Plasmodium protein, unknown function || || (1)	-0.315	-0.015	-0.105	-0.025	0.715	0.275
PF3D7_0506000	PF3D7_0506000 || PF3D7_0506000 || conserved Plasmodium protein, unknown function || || (1)	-0.005	0.485	0.005	0.425	0.215	-0.075
PF3D7_0506100	PF3D7_0506100 || PF3D7_0506100 || 60S ribosomal subunit protein L24-2, putative || || (1)	-0.21	0.28	0.1	0.33	0.19	-0.1
PF3D7_0506200	PF3D7_0506200 || PF3D7_0506200 || transcription initiation factor TFiid, TATA-binding protein (TBP) || || (1)	0.395	0.835	0.665	0.995	-0.395	-0.495
PF3D7_0506300	PF3D7_0506300 || PF3D7_0506300 || conserved Plasmodium protein, unknown function || || (2)	-0.55	-0.87	-0.03	-0.45	0.46	0.03
PF3D7_0506400	PF3D7_0506400 || PF3D7_0506400 || conserved Plasmodium protein, unknown function || || (1)	0.37	0.57	-0.21	0.58	-0.94	-1.26
PF3D7_0506500	PF3D7_0506500 || PF3D7_0506500 || conserved Plasmodium protein, unknown function || || (12)	-0.03	-0.3	0.28	0.03	-0.21	-0.09
PF3D7_0506600	PF3D7_0506600 || PF3D7_0506600 || histone deacetylase, putative, pseudogene || || (1)	-0.325	0.025	-0.025	-0.185	0.085	0.065
PF3D7_0506700	PF3D7_0506700 || PF3D7_0506700 || GTPase-activating protein, putative || || (3)	-0.6	-0.1	0.23	0.22	-0.29	-0.09
PF3D7_0506800	PF3D7_0506800 || PF3D7_0506800 || transcription factor 25, putative (TCF25) || || (3)	-0.185	0.005	0.025	0.155	-0.185	-0.215
PF3D7_0506900	PF3D7_0506900 || PF3D7_0506900 || rhomboid protease ROM4 (ROM4) || || (3)	0.615	0.195	-0.835	-0.225	-0.645	-0.195
PF3D7_0507000	PF3D7_0507000 || PF3D7_0507000 || conserved Plasmodium protein, unknown function || || (1)	-0.615	-0.075	-0.115	-0.345	0.585	0.485
PF3D7_0507100	PF3D7_0507100 || PF3D7_0507100 || 60S ribosomal protein L4, putative || || (2)	-0.275	0.005	0.595	0.205	-0.305	-0.195
PF3D7_0507200	PF3D7_0507200 || PF3D7_0507200 || subtilisin-like protease 3 (SUB3) || || (3)	0.89	0.75	0.04	0.28	-0.3	-0.04
PF3D7_0507300	PF3D7_0507300 || PF3D7_0507300 || conserved Plasmodium protein, unknown function || || (3)	1.855	1.225	-0.175	0.055	-0.455	-0.115
PF3D7_0507400	PF3D7_0507400 || PF3D7_0507400 || conserved Plasmodium protein, unknown function || || (1)	2.715	1.845	-0.005	0.395	0.005	-0.145
PF3D7_0507500	PF3D7_0507500 || PF3D7_0507500 || subtilisin-like protease 1 (SUB1) || || (2)	2.045	1.425	-0.315	0.565	-0.705	-0.505
PF3D7_0507600	PF3D7_0507600 || PF3D7_0507600 || cell differentiation protein, putative (CAF40) || cell differentiation || (2)	-0.415	0.085	0.065	-0.065	-0.125	-0.075
PF3D7_0507700	PF3D7_0507700 || PF3D7_0507700 || nuclear protein localization protein 4, putative (NPL4) || || (2)	-0.38	0.08	0.13	0.26	0.16	-0.08
PF3D7_0507800	PF3D7_0507800 || PF3D7_0507800 || conserved Plasmodium protein, unknown function || || (5)	-0.23	-0.06	0.52	0.06	-0.72	-0.5
PF3D7_0507900	PF3D7_0507900 || PF3D7_0507900 || conserved Plasmodium protein, unknown function || || (1)	0.39	0.48	0.12	0.38	-0.12	-0.71
PF3D7_0508000	PF3D7_0508000 || PF3D7_0508000 || 6-cysteine protein (P38) || || (1)	1.295	0.865	-0.635	0.195	-0.265	0.455
PF3D7_0508100	PF3D7_0508100 || PF3D7_0508100 || SET domain protein, putative (SET9) || || (5)	0.59	0.2	-0.88	-0.13	-0.57	-0.06
PF3D7_0508200	PF3D7_0508200 || PF3D7_0508200 || longevity-assurance (LAG1) domain protein, putative || || (2)	-0.075	-0.135	-1.005	-0.325	0.105	0.075
PF3D7_0508300	PF3D7_0508300 || PF3D7_0508300 || triose phosphate transporter (TPT) || || (1)	0.1	0.02	-0.02	-0.29	1.45	0.8
PF3D7_0508400	PF3D7_0508400 || PF3D7_0508400 || transcription factor IIb, putative || transcription from RNA polymerase II promoter || (2)	-0.085	0.345	-0.015	0.015	-0.235	-0.095
PF3D7_0508500	PF3D7_0508500 || PF3D7_0508500 || guanidine nucleotide exchange factor (RCC1) || DNA packaging || (8)	-0.12	0.08	-0.25	-0.08	-0.14	0.09
PF3D7_0508600	PF3D7_0508600 || PF3D7_0508600 || conserved Plasmodium protein, unknown function || || (1)	0.14	0.48	0.34	0.07	-0.6	-0.62
PF3D7_0508700	PF3D7_0508700 || PF3D7_0508700 || Pre-mRNA-processing ATP-dependent RNA helicase prp5, putative (PRP5) || || (5)	-0.085	-0.245	0.145	0.085	-0.355	-0.235
PF3D7_0508800	PF3D7_0508800 || PF3D7_0508800 || single-stranded DNA-binding protein (SSB) || || (1)	-0.895	-0.295	0.245	-0.225	0.525	0.335
PF3D7_0508900	PF3D7_0508900 || PF3D7_0508900 || conserved Plasmodium protein, unknown function || || (9)	0.94	0.04	-0.29	-0.04	-0.74	-0.45
PF3D7_0509000	PF3D7_0509000 || PF3D7_0509000 || SNAP protein (soluble N-ethylmaleimide-sensitive factor Attachment Protein), putative || || (1)	-0.615	-0.195	-0.005	0.005	0.055	-0.105
PF3D7_0509100	PF3D7_0509100 || PF3D7_0509100 || chromosome condensation protein, putative || || (5)	0.055	-0.625	-0.735	-0.635	-0.005	0.005
PF3D7_0509200	PF3D7_0509200 || PF3D7_0509200 || leucine-rich repeat protein (LRR2) || || (1)	0.365	0.285	-0.015	-0.185	0.015	-0.085
PF3D7_0509300	PF3D7_0509300 || PF3D7_0509300 || conserved Plasmodium protein, unknown function || || (1)	-0.105	-0.235	0.415	0.105	-0.175	-0.105
PF3D7_0509400	PF3D7_0509400 || PF3D7_0509400 || RNA polymerase I (RNAPI) || || (9)	-0.02	0.07	0.11	0.06	0.02	-0.1
PF3D7_0509500	PF3D7_0509500 || PF3D7_0509500 || conserved Plasmodium protein, unknown function || || (2)	-0.3	0.04	0.07	-0.09	0.24	0.43
PF3D7_0509600	PF3D7_0509600 || PF3D7_0509600 || asparagine-tRNA ligase, putative || || (3)	-0.4	-0.29	0.08	-0.08	0.4	0.08
PF3D7_0509700	PF3D7_0509700 || PF3D7_0509700 || conserved Plasmodium protein, unknown function || || (2)	-0.25	-0.4	-0.06	-0.33	0.17	0.45
PF3D7_0509800	PF3D7_0509800 || PF3D7_0509800 || phosphatidylinositol 4-kinase || phosphorylation; signal transduction || (5)	0.29	0.02	0.06	-0.02	0.02	-0.06
PF3D7_0509900	PF3D7_0509900 || PF3D7_0509900 || conserved Plasmodium protein, unknown function || || (1)	-0.08	-0.85	-0.46	-0.82	0.37	0.21
PF3D7_0510000	PF3D7_0510000 || PF3D7_0510000 || conserved Plasmodium protein, unknown function || || (3)	-0.19	-0.11	-0.75	-0.41	0.11	0.17
PF3D7_0510100	PF3D7_0510100 || PF3D7_0510100 || conserved Plasmodium protein, unknown function || || (8)	-0.265	-1.095	-0.765	-0.945	0.265	0.455
PF3D7_0510200	PF3D7_0510200 || PF3D7_0510200 || peptidyl-prolyl cis-trans isomerase (CYP87) || || (3)	-0.3	-0.09	0.09	0.18	-0.23	-0.4
PF3D7_0510400	PF3D7_0510400 || PF3D7_0510400 || conserved Plasmodium protein, unknown function || || (2)	-0.375	0.725	1.145	1.175	0.045	-0.045
PF3D7_0510500	PF3D7_0510500 || PF3D7_0510500 || topoisomerase I || || (3)	-0.265	-0.275	0.515	0.135	-0.365	-0.135
PF3D7_0510700	PF3D7_0510700 || PF3D7_0510700 || conserved Plasmodium protein, unknown function || || (1)	0.095	-0.125	1.655	0.875	-0.095	0.785
PF3D7_0510800	PF3D7_0510800 || PF3D7_0510800 || conserved Plasmodium protein, unknown function || || (3)	-0.16	-0.63	0.52	0.13	-0.14	0.86
PF3D7_0510900	PF3D7_0510900 || PF3D7_0510900 || putative ncRNA || || (1)	1.165	-0.275	0.155	-0.155	-0.325	-0.775
PF3D7_0511000	PF3D7_0511000 || PF3D7_0511000 || translationally-controlled tumor protein homolog (TCTP) || || (1)	-0.495	0.105	0.175	0.045	0.255	-0.045
PF3D7_0511100	PF3D7_0511100 || PF3D7_0511100 || conserved Plasmodium protein, unknown function || || (1)	-1.54	0.4	0.6	0.92	-0.15	0.15
PF3D7_0511200	PF3D7_0511200 || PF3D7_0511200 || stearoyl-CoA desaturase (SCD) || || (3)	0.015	-0.815	-1.635	-0.935	0.615	0.785
PF3D7_0511300	PF3D7_0511300 || PF3D7_0511300 || MORN repeat protein, putative || || (4)	-1.055	-0.475	0.015	-0.155	0.065	0.175
PF3D7_0511400	PF3D7_0511400 || PF3D7_0511400 || conserved Plasmodium protein, unknown function || || (2)	0.02	0.25	0.53	0.33	-0.1	-0.02
PF3D7_0511500	PF3D7_0511500 || PF3D7_0511500 || RNA pseudouridylate synthase, putative || || (29)	-0.22	-0.31	0.08	-0.26	-0.08	0.2
PF3D7_0511600	PF3D7_0511600 || PF3D7_0511600 || conserved Plasmodium protein, unknown function || || (1)	0.855	0.375	0.555	0.365	-0.395	-0.385
PF3D7_0511700	PF3D7_0511700 || PF3D7_0511700 || kinase binding protein CGI-121, putative || || (1)	-0.035	0.565	0.165	0.255	0.035	-0.435
PF3D7_0511800	PF3D7_0511800 || PF3D7_0511800 || myo-inositol 1-phosphate synthase, putative || || (2)	-0.83	0.02	-0.02	-0.03	0.12	0.12
PF3D7_0511900	PF3D7_0511900 || PF3D7_0511900 || conserved Plasmodium protein, unknown function || || (3)	-0.01	-0.16	0.45	0.53	0.25	0.01
PF3D7_0512000	PF3D7_0512000 || PF3D7_0512000 || prefoldin subunit, putative || || (1)	-0.125	0.275	0.255	0.115	0.085	-0.085
PF3D7_0512100	PF3D7_0512100 || PF3D7_0512100 || conserved Plasmodium protein, unknown function || || (1)	-0.54	-0.05	0.51	0.05	0.96	0.72
PF3D7_0512200	PF3D7_0512200 || PF3D7_0512200 || glutathione synthetase (GS) || response to oxidative stress || (2)	-1.15	-0.01	0.57	0.36	0.07	0.01
PF3D7_0512300	PF3D7_0512300 || PF3D7_0512300 || CDK-activating kinase assembly factor (MAT1) || || (1)	0.04	0.37	0.42	0.74	-0.04	-0.39
PF3D7_0512400	PF3D7_0512400 || PF3D7_0512400 || conserved Plasmodium protein, unknown function || || (1)	0.28	0.48	0.5	0.62	-0.65	-0.28
PF3D7_0512500	PF3D7_0512500 || PF3D7_0512500 || conserved Plasmodium protein, unknown function || || (3)	-0.21	-0.13	-0.07	0	0.53	0.27
PF3D7_0512600	PF3D7_0512600 || PF3D7_0512600 || Rab GTPase 1b (Rab1b) || || (1)	-0.24	-0.07	0.21	-0.04	0.04	-0.05
PF3D7_0512700	PF3D7_0512700 || PF3D7_0512700 || orotate phosphoribosyltransferase (OPRT) || || (1)	-0.55	-0.07	0.29	0.11	0.61	0.07
PF3D7_0512800	PF3D7_0512800 || PF3D7_0512800 || conserved Plasmodium protein, unknown function || || (5)	-0.425	-0.285	0.255	-0.135	0.835	0.375
PF3D7_0512900	PF3D7_0512900 || PF3D7_0512900 || conserved Plasmodium protein, unknown function || || (1)	-0.655	-0.155	0.025	-0.115	0.815	0.545
PF3D7_0513000	PF3D7_0513000 || PF3D7_0513000 || conserved Plasmodium protein, unknown function || || (1)	0.565	-0.065	-0.215	-0.095	0.405	-0.085
PF3D7_0513100	PF3D7_0513100 || PF3D7_0513100 || conserved Plasmodium protein, unknown function || || (1)	-0.02	0	0	0.08	-0.02	-0.22
PF3D7_0513200	PF3D7_0513200 || PF3D7_0513200 || conserved Plasmodium protein, unknown function || || (8)	0.125	-0.055	0.015	-0.015	0.405	0.325
PF3D7_0513300	PF3D7_0513300 || PF3D7_0513300 || purine nucleoside phosphorylase (PNP) || || (1)	0.135	-0.345	0.045	-0.535	1.605	1.725
PF3D7_0513400	PF3D7_0513400 || PF3D7_0513400 || GTP binding protein, putative || || (1)	-0.035	0.175	-0.535	0.035	0.875	0.045
PF3D7_0513500	PF3D7_0513500 || PF3D7_0513500 || mitochondrial import inner membrane translocase subunit TIM16, putative (PAM16) || || (1)	0.15	0.19	0.39	0.35	-0.15	-0.64
PF3D7_0513600	PF3D7_0513600 || PF3D7_0513600 || deoxyribodipyrimidine photo-lyase, putative || || (4)	-0.425	-0.755	-0.355	-0.705	0.495	0.355
PF3D7_0513700	PF3D7_0513700 || PF3D7_0513700 || secreted ookinete protein, putative (PSOP12) || || (3)	0.005	-0.055	-0.425	-0.225	-0.005	0.145
PF3D7_0513800	PF3D7_0513800 || PF3D7_0513800 || Rab GTPase 1a (RAB1a) || || (1)	-0.92	-0.51	-0.42	-0.5	1.31	1.22
PF3D7_0513900	PF3D7_0513900 || PF3D7_0513900 || conserved Plasmodium protein, unknown function || || (1)	-0.24	-0.19	-0.47	-0.52	0.71	0.46
PF3D7_0514000	PF3D7_0514000 || PF3D7_0514000 || tubulin-tyrosine ligase, putative (TTL) || || (2)	-0.585	0.095	-0.765	-0.105	0.085	-0.085
PF3D7_0514100	PF3D7_0514100 || PF3D7_0514100 || ATP-dependent DNA helicase UvrD (UvrD) || || (5)	-0.13	-0.36	-0.18	-0.24	0.13	0.28
PF3D7_0514200	PF3D7_0514200 || PF3D7_0514200 || conserved Plasmodium protein, unknown function || || (3)	-0.41	-0.09	-0.02	0.01	-0.01	0.12
PF3D7_0514300	PF3D7_0514300 || PF3D7_0514300 || aspartate--tRNA ligase, putative || || (4)	-0.53	-0.36	0.44	-0.13	0.47	0.26
PF3D7_0514400	PF3D7_0514400 || PF3D7_0514400 || tRNA Phenylalanine || || (1)	1.685	0.795	-0.025	0.755	0.025	-0.615
PF3D7_0514500	PF3D7_0514500 || PF3D7_0514500 || conserved Plasmodium membrane protein, unknown function || || (1)	0.265	-0.025	-0.005	0.165	0.005	0.005
PF3D7_0514600	PF3D7_0514600 || PF3D7_0514600 || ribose 5-phosphate epimerase, putative || || (1)	0.075	0.005	-0.005	0.035	0.245	-0.395
PF3D7_0514700	PF3D7_0514700 || PF3D7_0514700 || conserved Plasmodium protein, unknown function || || (5)	-0.075	-0.095	0.325	0.075	-0.415	-0.275
PF3D7_0514800	PF3D7_0514800 || PF3D7_0514800 || kinase, putative || || (3)	0.045	0.045	0.365	0.295	-0.045	-0.125
PF3D7_0514900	PF3D7_0514900 || PF3D7_0514900 || conserved Plasmodium protein, unknown function || || (2)	0.08	0.55	0.59	0.81	-0.23	-0.2
PF3D7_0515000	PF3D7_0515000 || PF3D7_0515000 || RNA binding protein, putative || || (3)	-0.25	0	0.31	0.32	-0.44	-0.36
PF3D7_0515100	PF3D7_0515100 || PF3D7_0515100 || rhomboid protease ROM9 (ROM9) || || (2)	-0.445	-0.195	-0.105	-0.535	0.855	0.465
PF3D7_0515200	PF3D7_0515200 || PF3D7_0515200 || conserved Plasmodium protein, unknown function || || (1)	-0.49	-0.64	-0.72	-0.51	0.61	0.7
PF3D7_0515300	PF3D7_0515300 || PF3D7_0515300 || phosphatidylinositol 3-kinase (PI3K) || || (6)	-0.055	-0.515	-0.305	-0.485	0.055	0.185
PF3D7_0515400	PF3D7_0515400 || PF3D7_0515400 || conserved Plasmodium protein, unknown function || || (3)	1.4	0.71	0.03	0.34	-0.42	-0.51
PF3D7_0515500	PF3D7_0515500 || PF3D7_0515500 || amino acid transporter, putative || || (3)	0.215	0.235	0.055	0.115	-0.185	-0.435
PF3D7_0515600	PF3D7_0515600 || PF3D7_0515600 || conserved Plasmodium protein, unknown function || || (4)	0.375	0.215	-0.215	0.025	-0.105	-0.155
PF3D7_0515700	PF3D7_0515700 || PF3D7_0515700 || glideosome-associated protein 40, putative (GAP40) || || (2)	0.87	0.06	-1.6	-0.58	-0.47	-0.06
PF3D7_0515800	PF3D7_0515800 || PF3D7_0515800 || BolA-like protein, putative || || (1)	-0.135	0.045	0.085	0.245	0.665	-0.045
PF3D7_0515900	PF3D7_0515900 || PF3D7_0515900 || protein phosphatase, putative || || (1)	-0.2	-0.31	-0.26	-0.58	1.15	0.72
PF3D7_0516000	PF3D7_0516000 || PF3D7_0516000 || RAP protein, putative || || (4)	-0.995	-0.195	0.885	-0.005	0.705	0.615
PF3D7_0516100	PF3D7_0516100 || PF3D7_0516100 || cation-transporting ATPase 1 (ATPase1) || || (7)	-0.445	-0.285	-0.455	-0.515	0.695	0.515
PF3D7_0516200	PF3D7_0516200 || PF3D7_0516200 || 40S ribosomal protein S14, putative || || (1)	0.235	0.065	0.445	0.065	-0.065	-0.285
PF3D7_0516300	PF3D7_0516300 || PF3D7_0516300 || tRNA pseudouridine synthase, putative || || (2)	0.14	0.33	0.58	0.59	-0.14	-0.21
PF3D7_0516400	PF3D7_0516400 || PF3D7_0516400 || phosducin-like protein, putative (PhLP3) || || (1)	0.14	-0.08	0.15	0	-0.28	-0.25
PF3D7_0516500	PF3D7_0516500 || PF3D7_0516500 || metabolite/drug transporter, putative || || (2)	-0.35	-0.32	0.8	0.6	0.11	0.06
PF3D7_0516600	PF3D7_0516600 || PF3D7_0516600 || translation initiation factor IF-2,sporozoite surface antigen MB2 (MB2) || || (5)	-0.365	-0.435	0.015	-0.335	0.175	0.025
PF3D7_0516700	PF3D7_0516700 || PF3D7_0516700 || ubiquitin carboxyl-terminal hydrolase 2, putative || protein deubiquitination || (4)	-0.03	0.1	0.12	0.16	-0.31	-0.18
PF3D7_0516800	PF3D7_0516800 || PF3D7_0516800 || transcription factor with AP2 domain(s) (ApiAP2) || || (8)	0.075	-0.095	-0.295	-0.155	-0.075	0.295
PF3D7_0516900	PF3D7_0516900 || PF3D7_0516900 || 60S ribosomal protein L8, putative || || (1)	-0.06	0.12	0.61	0.21	-0.05	0
PF3D7_0517000	PF3D7_0517000 || PF3D7_0517000 || 60S ribosomal protein L12, putative || || (1)	0.045	-0.015	0.695	0.325	0.015	-0.155
PF3D7_0517100	PF3D7_0517100 || PF3D7_0517100 || conserved Plasmodium protein, unknown function || || (2)	-0.18	0.07	0.13	-0.07	0.35	0.24
PF3D7_0517200	PF3D7_0517200 || PF3D7_0517200 || conserved Plasmodium protein, unknown function || || (2)	1.075	0.395	0.335	0.225	-0.535	-0.225
PF3D7_0517300	PF3D7_0517300 || PF3D7_0517300 || pre-mRNA-splicing factor (SR1) || mRNA processing; RNA splicing || (1)	0.67	0.33	0.26	0.39	-0.26	-0.5
PF3D7_0517400	PF3D7_0517400 || PF3D7_0517400 || FACT complex subunit SPT16, putative (FACT-L) || || (4)	-0.9	-0.76	-0.15	-0.62	0.15	0.18
PF3D7_0517500	PF3D7_0517500 || PF3D7_0517500 || UTP--glucose-1-phosphate uridylyltransferase, putative || || (3)	-0.13	0.01	0.1	0.16	-0.11	0.08
PF3D7_0517600	PF3D7_0517600 || PF3D7_0517600 || f-actin capping protein beta subunit, putative (CP) || barbed-end actin filament capping || (1)	0.4	0.66	0.72	1.31	-0.92	-0.4
PF3D7_0517700	PF3D7_0517700 || PF3D7_0517700 || eukaryotic translation initiation factor, putative || || (3)	-0.03	0.12	0.11	0.03	0.14	-0.12
PF3D7_0517800	PF3D7_0517800 || PF3D7_0517800 || apicortin, putative || || (1)	0.685	0.025	-0.405	-0.015	0.155	0.015
PF3D7_0517900	PF3D7_0517900 || PF3D7_0517900 || zinc finger protein, putative || || (2)	0.935	0.445	-0.095	0.405	-0.125	-0.205
PF3D7_0518000	PF3D7_0518000 || PF3D7_0518000 || conserved protein, unknown function || || (1)	0.205	0.325	0.335	0.895	-0.765	-0.875
PF3D7_0518100	PF3D7_0518100 || PF3D7_0518100 || RAP protein, putative || || (4)	-0.845	-0.285	0.605	-0.045	0.445	0.345
PF3D7_0518200	PF3D7_0518200 || PF3D7_0518200 || SWIB/MDM2 domain-containing protein, putative || || (1)	0.31	-0.94	-2.1	-1.3	-0.06	0.06
PF3D7_0518300	PF3D7_0518300 || PF3D7_0518300 || proteasome subunit beta type 1, putative || || (1)	-0.33	-0.24	-0.09	-0.26	0.66	0.44
PF3D7_0518400	PF3D7_0518400 || PF3D7_0518400 || cyclin (CYC3) || || (1)	0.725	0.045	-0.045	0.105	0.235	-0.265
PF3D7_0518500	PF3D7_0518500 || PF3D7_0518500 || ATP-dependent RNA helicase DDX23, putative (DDX23) || || (4)	-0.115	-0.045	0.155	0.335	-0.405	-0.375
PF3D7_0518600	PF3D7_0518600 || PF3D7_0518600 || WD-repeat protein, putative || || (4)	0.08	0.01	-0.45	-0.2	-0.13	-0.01
PF3D7_0518700	PF3D7_0518700 || PF3D7_0518700 || mRNA-binding protein PUF1 (PUF1) || || (6)	-0.805	-0.125	1.125	1.325	-0.515	-0.275
PF3D7_0518800	PF3D7_0518800 || PF3D7_0518800 || secreted ookinete protein, putative (PSOP13) || || (1)	0.04	0.32	0.8	-0.12	-0.55	-0.04
PF3D7_0518900	PF3D7_0518900 || PF3D7_0518900 || conserved Plasmodium protein, unknown function || || (1)	0.73	0.38	0.48	0.56	-0.59	-0.72
PF3D7_0519000	PF3D7_0519000 || PF3D7_0519000 || conserved Plasmodium protein, unknown function || || (1)	-0.225	-0.285	0.215	-0.145	0.335	0.065
PF3D7_0519100	PF3D7_0519100 || PF3D7_0519100 || mitochondrial ribosomal protein L14 precursor, putative || || (1)	0.255	-0.175	-0.835	-0.475	0.365	0.205
PF3D7_0519200	PF3D7_0519200 || PF3D7_0519200 || vacuolar ATP synthetase || || (1)	0.055	-0.085	-0.245	-0.355	0.105	-0.055
PF3D7_0519300	PF3D7_0519300 || PF3D7_0519300 || cytochrome c oxidase assembly protein (heme A: farnesyltransferase), putative || || (2)	-0.525	-0.165	-0.565	-0.525	0.475	0.425
PF3D7_0519400	PF3D7_0519400 || PF3D7_0519400 || 40S ribosomal protein S24, putative || || (1)	-0.165	-0.025	0.435	0.255	0.105	0.005
PF3D7_0519500	PF3D7_0519500 || PF3D7_0519500 || carbon catabolite repressor protein 4, putative (CCR4) || || (7)	-0.43	-0.54	0.34	-0.36	0.32	0.19
PF3D7_0519600	PF3D7_0519600 || PF3D7_0519600 || zinc finger protein, putative || || (3)	0.065	-0.135	0.285	-0.005	0.125	-0.075
PF3D7_0519700	PF3D7_0519700 || PF3D7_0519700 || conserved Plasmodium protein, unknown function || || (1)	0.335	0.235	0.065	0.355	-0.165	-0.345
PF3D7_0519800	PF3D7_0519800 || PF3D7_0519800 || conserved protein, unknown function || || (2)	0.13	-0.07	0.22	0.11	-0.27	-0.38
PF3D7_0519900	PF3D7_0519900 || PF3D7_0519900 || conserved Plasmodium protein, unknown function || || (2)	-0.515	-0.135	0.305	0.135	0.445	0.525
PF3D7_0520000	PF3D7_0520000 || PF3D7_0520000 || 40S ribosomal protein S9, putative || || (1)	0.21	0.19	0.58	0.26	-0.25	-0.36
PF3D7_0520100	PF3D7_0520100 || PF3D7_0520100 || protein phosphatase, putative || || (2)	-0.04	0.23	0.33	0.49	0.04	-0.15
PF3D7_0520200	PF3D7_0520200 || PF3D7_0520200 || conserved Plasmodium protein, unknown function || || (2)	-0.15	-0.47	0.18	-0.25	0.68	0.23
PF3D7_0520300	PF3D7_0520300 || PF3D7_0520300 || U6 snRNA-associated sm-like protein lsm2, putative (LSM2) || || (1)	0.505	0.035	-0.035	0.155	0.435	-0.095
PF3D7_0520400	PF3D7_0520400 || PF3D7_0520400 || conserved Plasmodium protein, unknown function || || (1)	-0.25	-0.2	0.31	0.07	0.65	0.25
PF3D7_0520500	PF3D7_0520500 || PF3D7_0520500 || phosphomethylpyrimidine kinase, putative || thiamine biosynthetic process || (1)	-0.355	0.195	0.035	-0.235	1.075	0.825
PF3D7_0520600	PF3D7_0520600 || PF3D7_0520600 || bis(5'-nucleosyl)-tetraphosphatase [asymmetrical] || || (1)	0.33	0.45	-0.01	0.24	0.01	-0.39
PF3D7_0520700	PF3D7_0520700 || PF3D7_0520700 || conserved Plasmodium protein, unknown function || || (3)	-0.04	0.1	0.51	0.35	-0.07	-0.08
PF3D7_0520800	PF3D7_0520800 || PF3D7_0520800 || conserved Plasmodium protein, unknown function || || (6)	-0.335	-0.615	-0.165	-0.435	0.315	0.255
PF3D7_0520900	PF3D7_0520900 || PF3D7_0520900 || S-adenosyl-L-homocysteine hydrolase (SAHH) || || (2)	-0.705	-0.335	-0.105	-0.295	0.495	0.485
PF3D7_0521000	PF3D7_0521000 || PF3D7_0521000 || conserved Plasmodium protein, unknown function || || (2)	0.26	-0.05	0.65	0.34	-0.03	-0.16
PF3D7_0521100	PF3D7_0521100 || PF3D7_0521100 || conserved Plasmodium protein, unknown function || || (5)	0.135	-0.045	-0.655	-0.775	0.045	-0.145
PF3D7_0521200	PF3D7_0521200 || PF3D7_0521200 || conserved Plasmodium protein, unknown function || || (1)	0.315	-0.065	-0.005	-0.005	0.175	0.005
PF3D7_0521300	PF3D7_0521300 || PF3D7_0521300 || conserved Plasmodium protein, unknown function || || (4)	0.36	0.31	0.44	0.6	-0.45	-0.49
PF3D7_0521400	PF3D7_0521400 || PF3D7_0521400 || conserved Plasmodium protein, unknown function || || (2)	-0.63	-0.7	0.38	-0.24	0.68	0.42
PF3D7_0521500	PF3D7_0521500 || PF3D7_0521500 || ribosomal large subunit pseudouridylate synthase, putative || rRNA processing || (2)	-1.11	-0.58	0.52	0.07	-0.26	-0.07
PF3D7_0521600	PF3D7_0521600 || PF3D7_0521600 || conserved Plasmodium protein, unknown function || || (1)	0.595	0.635	-0.195	0.725	0.195	-0.435
PF3D7_0521700	PF3D7_0521700 || PF3D7_0521700 || DEAD/DEAH box ATP-dependent RNA helicase, putative || || (3)	-0.42	0.75	0.93	1.04	-0.08	0.08
PF3D7_0521800	PF3D7_0521800 || PF3D7_0521800 || nucleotide binding protein, putative || || (2)	-0.04	-0.63	-0.36	-0.37	0.04	0.2
PF3D7_0521900	PF3D7_0521900 || PF3D7_0521900 || conserved Plasmodium protein, unknown function || || (5)	-0.53	-0.26	0.71	0.05	-0.05	-0.09
PF3D7_0522000	PF3D7_0522000 || PF3D7_0522000 || conserved Plasmodium protein, unknown function || || (1)	-0.015	0.105	0.025	0.015	0.145	-0.125
PF3D7_0522100	PF3D7_0522100 || PF3D7_0522100 || conserved Plasmodium protein, unknown function || || (3)	-0.26	-0.39	0.37	0.26	-1.16	-0.59
PF3D7_0522200	PF3D7_0522200 || PF3D7_0522200 || conserved Plasmodium protein, unknown function || || (1)	0.12	0.28	0.05	0.2	-0.05	-0.3
PF3D7_0522300	PF3D7_0522300 || PF3D7_0522300 || S-adenosylmethionine-dependent methyltransferase, putative || || (1)	0.05	0.31	0.33	0.08	-0.05	-0.13
PF3D7_0522400	PF3D7_0522400 || PF3D7_0522400 || conserved Plasmodium protein, unknown function || || (27)	0.51	-0.18	-0.69	-0.31	-0.26	0.18
PF3D7_0522500	PF3D7_0522500 || PF3D7_0522500 || 50S ribosomal protein L17, apicoplast, putative (RPL17) || || (1)	-0.2	-0.89	-1.04	-0.59	0.43	0.2
PF3D7_0522600	PF3D7_0522600 || PF3D7_0522600 || inner membrane complex protein || || (2)	1.03	0.47	-0.94	0.01	-0.46	-0.3
PF3D7_0522700	PF3D7_0522700 || PF3D7_0522700 || iron-sulfur assembly protein, putative (SufA) || || (1)	0.035	-0.085	-0.605	-0.265	0.665	0.315
PF3D7_0522800	PF3D7_0522800 || PF3D7_0522800 || G10 protein, putative || || (1)	-0.1	0.32	0.53	0.92	0.09	-0.09
PF3D7_0522900	PF3D7_0522900 || PF3D7_0522900 || zinc finger protein, putative || || (5)	-0.335	-0.025	0.195	-0.305	-0.305	0.025
PF3D7_0523000	PF3D7_0523000 || PF3D7_0523000 || multidrug resistance protein (MDR1) || response to drug || (4)	0.65	0.57	0.12	0.5	-0.16	-0.32
PF3D7_0523100	PF3D7_0523100 || PF3D7_0523100 || mitochondrial processing peptidase alpha subunit, putative || || (2)	-0.435	0.005	0.235	-0.005	0.705	0.385
PF3D7_0523200	PF3D7_0523200 || PF3D7_0523200 || conserved Plasmodium protein, unknown function || || (4)	-0.125	0.105	0.015	0.165	0.565	-0.015
PF3D7_0523300	PF3D7_0523300 || PF3D7_0523300 || conserved Plasmodium protein, unknown function || || (1)	-0.145	-0.465	-0.715	-0.565	0.395	0.145
PF3D7_0523400	PF3D7_0523400 || PF3D7_0523400 || DnaJ protein, putative || || (2)	-0.165	-0.075	0.335	0.055	-0.275	-0.055
PF3D7_0523500	PF3D7_0523500 || PF3D7_0523500 || outer arm dynein lc3, putative || || (1)	-0.115	0.115	-0.815	-0.415	1.015	0.905
PF3D7_0523600	PF3D7_0523600 || PF3D7_0523600 || conserved Plasmodium protein, unknown function || || (1)	-0.445	-0.205	-0.165	-0.155	0.375	0.155
PF3D7_0523700	PF3D7_0523700 || PF3D7_0523700 || conserved Plasmodium membrane protein, unknown function || || (5)	-0.895	-0.745	-0.035	-0.505	0.345	0.325
PF3D7_0523800	PF3D7_0523800 || PF3D7_0523800 || transporter, putative || || (2)	0.43	1.11	0.26	0.92	-0.65	-0.46
PF3D7_0523900	PF3D7_0523900 || PF3D7_0523900 || conserved Plasmodium membrane protein, unknown function || || (1)	1.39	1.21	0.02	0.8	-0.05	-0.02
PF3D7_0524000	PF3D7_0524000 || PF3D7_0524000 || karyopherin beta (KASbeta) || || (4)	0.085	0.115	-0.135	-0.045	0.085	0.045
PF3D7_0524100	PF3D7_0524100 || PF3D7_0524100 || conserved Plasmodium protein, unknown function || || (4)	0.15	0.02	-0.02	0.18	0.1	-0.04
PF3D7_0524200	PF3D7_0524200 || PF3D7_0524200 || conserved Plasmodium membrane protein, unknown function || || (1)	0.355	0.225	-1.825	-0.225	-0.485	-0.555
PF3D7_0524300	PF3D7_0524300 || PF3D7_0524300 || conserved Plasmodium protein, unknown function || || (2)	-0.045	0.435	0.545	0.765	-0.135	-0.145
PF3D7_0524400	PF3D7_0524400 || PF3D7_0524400 || cytosolic preribosomal GTP-binding protein, putative || || (2)	0.255	0.365	0.215	0.335	-0.215	-0.415
PF3D7_0524500	PF3D7_0524500 || PF3D7_0524500 || conserved Plasmodium protein, unknown function || || (1)	0.44	0.29	-0.08	0.17	0.08	-0.13
PF3D7_0524600	PF3D7_0524600 || PF3D7_0524600 || 50S ribosomal protein L12, apicoplast, putative || || (1)	-0.29	-0.11	-0.58	-0.71	0.11	0.15
PF3D7_0524700	PF3D7_0524700 || PF3D7_0524700 || mitochondrial import receptor subunit tom22, putative (TOM22) || || (1)	-0.015	0.085	0.015	-0.095	0.755	0.285
PF3D7_0524800	PF3D7_0524800 || PF3D7_0524800 || ubiquitin fusion degradation protein UFD1, putative || || (2)	-0.1	0.43	0.45	0.38	0.03	-0.03
PF3D7_0524900	PF3D7_0524900 || PF3D7_0524900 || tRNA-YW synthesizing protein, putative || || (3)	0.16	0.29	0.22	0.38	-0.25	-0.36
PF3D7_0525000	PF3D7_0525000 || PF3D7_0525000 || zinc finger protein, putative || || (3)	-0.75	-0.62	0.18	-0.54	0	0.34
PF3D7_0525100	PF3D7_0525100 || PF3D7_0525100 || acyl-CoA synthetase (ACS10) || fatty acid metabolic process || (2)	-0.025	0.085	0.065	0.175	0.025	-0.125
PF3D7_0525200	PF3D7_0525200 || PF3D7_0525200 || conserved Plasmodium protein, unknown function || || (6)	-0.065	-0.395	-0.345	-0.375	0.065	0.395
PF3D7_0525300	PF3D7_0525300 || PF3D7_0525300 || conserved Plasmodium protein, unknown function || || (2)	0.545	0.705	-0.165	-0.145	-0.595	-0.395
PF3D7_0525400	PF3D7_0525400 || PF3D7_0525400 || G-protein coupled receptor, putative || G-protein coupled receptor signaling pathway || (2)	-0.01	0.34	-1.02	-0.46	0.01	0.02
PF3D7_0525500	PF3D7_0525500 || PF3D7_0525500 || conserved Plasmodium protein, unknown function || || (5)	0.07	0.15	0.36	0.36	-0.07	-0.24
PF3D7_0525600	PF3D7_0525600 || PF3D7_0525600 || RNA methyltransferase, putative || || (1)	-0.27	-0.69	-0.56	-0.59	0.46	0.27
PF3D7_0525700	PF3D7_0525700 || PF3D7_0525700 || conserved Plasmodium protein, unknown function || || (1)	-0.08	-0.65	-0.71	-0.74	0.58	0.2
PF3D7_0525800	PF3D7_0525800 || PF3D7_0525800 || membrane skeletal protein IMC1-related || || (1)	2.42	1.82	-0.35	0.8	-0.65	-0.71
PF3D7_0525900	PF3D7_0525900 || PF3D7_0525900 || NIMA related kinase 2 (NEK2) || || (1)	0.415	0.915	-0.545	0.135	0.105	-0.105
PF3D7_0526000	PF3D7_0526000 || PF3D7_0526000 || RAP protein, putative || || (3)	-0.35	-0.08	0.18	-0.36	0.61	0.29
PF3D7_0526100	PF3D7_0526100 || PF3D7_0526100 || conserved Plasmodium membrane protein, unknown function || || (2)	-0.78	-0.14	0.14	-0.26	1.35	0.96
PF3D7_0526200	PF3D7_0526200 || PF3D7_0526200 || || || (2)	-0.01	-0.6	-0.28	-0.54	0.27	0.01
PF3D7_0526300	PF3D7_0526300 || PF3D7_0526300 || nucleolar Jumonji domain interacting protein, putative || || (1)	0.24	0.5	0.28	0.49	-0.24	-0.49
PF3D7_0526400	PF3D7_0526400 || PF3D7_0526400 || conserved Plasmodium protein, unknown function || || (2)	-0.41	-0.32	-0.21	-0.18	0.58	0.43
PF3D7_0526500	PF3D7_0526500 || PF3D7_0526500 || conserved Plasmodium protein, unknown function || || (4)	-0.15	0.18	0.36	0.47	-0.44	-0.26
PF3D7_0526600	PF3D7_0526600 || PF3D7_0526600 || conserved Plasmodium protein, unknown function || || (13)	-1.355	-0.825	0.355	-0.325	-0.135	0.135
PF3D7_0526700	PF3D7_0526700 || PF3D7_0526700 || conserved Plasmodium protein, unknown function || || (3)	-0.505	-0.255	0.365	0.075	0.435	0.385
PF3D7_0526800	PF3D7_0526800 || PF3D7_0526800 || conserved Plasmodium protein, unknown function || || (2)	0.01	0.02	0.04	-0.12	0.21	-0.01
PF3D7_0526900	PF3D7_0526900 || PF3D7_0526900 || transmembrane emp24 domain-containing protein, putative || || (1)	0.165	0.325	-0.145	0.225	0.145	-0.255
PF3D7_0527000	PF3D7_0527000 || PF3D7_0527000 || DNA replication licensing factor MCM3, putative (MCM3) || || (3)	-0.7	-0.75	-0.98	-0.79	0.7	0.71
PF3D7_0527100	PF3D7_0527100 || PF3D7_0527100 || ubiquitin-conjugating enzyme E2 N, putative (UBC13) || || (1)	0.035	-0.025	-0.105	0.055	0.235	0.025
PF3D7_0527200	PF3D7_0527200 || PF3D7_0527200 || ubiquitin carboxyl-terminal hydrolase, putative || protein deubiquitination || (2)	-0.275	-0.145	-0.005	-0.105	0.255	0.125
PF3D7_0527300	PF3D7_0527300 || PF3D7_0527300 || methionine aminopeptidase 1a, putative (MetAP1a) || || (1)	-0.17	0.16	0.04	-0.04	0.74	0.23
PF3D7_0527400	PF3D7_0527400 || PF3D7_0527400 || conserved Plasmodium protein, unknown function || || (1)	0.635	0.545	0.435	0.525	-0.435	-0.655
PF3D7_0527500	PF3D7_0527500 || PF3D7_0527500 || Hsc70-interacting protein (HIP) || || (2)	-0.15	-0.07	0.23	-0.01	0.35	0.24
PF3D7_0527600	PF3D7_0527600 || PF3D7_0527600 || conserved Plasmodium protein, unknown function || || (2)	0.015	-0.085	0.125	0.215	0.085	-0.015
PF3D7_0527700	PF3D7_0527700 || PF3D7_0527700 || tRNA Glutamic acid || || (1)	1.83	0.46	0.47	0.44	-0.44	-0.84
PF3D7_0527800	PF3D7_0527800 || PF3D7_0527800 || tRNA Leucine || || (1)	1.09	0.29	-0.05	0.17	0.05	-0.68
PF3D7_0527900	PF3D7_0527900 || PF3D7_0527900 || RNA helicase 1 || || (2)	0.17	0.4	0.52	1.06	-0.35	-0.44
PF3D7_0528000	PF3D7_0528000 || PF3D7_0528000 || conserved Plasmodium protein, unknown function || || (1)	-0.195	-0.125	0.135	0.005	0.115	0.015
PF3D7_0528100	PF3D7_0528100 || PF3D7_0528100 || beta adaptin protein, putative || vesicle-mediated transport || (3)	-0.06	0.06	-0.01	0.2	-0.33	-0.38
PF3D7_0528200	PF3D7_0528200 || PF3D7_0528200 || eukaryotic translation initiation factor 3, subunit 6, putative || || (2)	-0.005	0.465	0.405	0.405	0.005	-0.065
PF3D7_0528300	PF3D7_0528300 || PF3D7_0528300 || conserved Plasmodium protein, unknown function || || (2)	1.225	0.955	-0.545	0.455	-0.755	-0.705
PF3D7_0528400	PF3D7_0528400 || PF3D7_0528400 || cell cycle regulator with zn-finger domain, putative || || (2)	1.445	0.635	-0.525	0.245	-0.885	-0.725
PF3D7_0528500	PF3D7_0528500 || PF3D7_0528500 || f-actin capping protein alpha subunit, putative || || (1)	-1.045	0.015	-1.095	-0.015	-0.085	0.095
PF3D7_0528600	PF3D7_0528600 || PF3D7_0528600 || conserved Plasmodium protein, unknown function || || (1)	0.2	0.64	0.59	0.77	-0.32	-0.36
PF3D7_0528700	PF3D7_0528700 || PF3D7_0528700 || peptidyl-prolyl cis-trans isomerase (CYP23) || || (1)	0.45	0.44	0.18	0.48	-0.18	-0.27
PF3D7_0528800	PF3D7_0528800 || PF3D7_0528800 || nucleolar preribosomal GTPase, putative || || (1)	0.08	0.85	0.82	1.11	-0.08	-0.24
PF3D7_0528900	PF3D7_0528900 || PF3D7_0528900 || conserved Plasmodium protein, unknown function || || (1)	0.625	0.265	-0.045	0.055	-0.145	0.045
PF3D7_0529000	PF3D7_0529000 || PF3D7_0529000 || conserved Plasmodium protein, unknown function || || (3)	0.315	0.235	-0.155	0.005	0.185	-0.005
PF3D7_0529100	PF3D7_0529100 || PF3D7_0529100 || conserved Plasmodium protein, unknown function || || (1)	-0.865	-0.615	-0.155	-0.465	0.655	0.305
PF3D7_0529200	PF3D7_0529200 || PF3D7_0529200 || sugar transporter, putative || carbohydrate transport || (2)	-0.705	-0.115	-0.445	-0.335	0.405	0.655
PF3D7_0529300	PF3D7_0529300 || PF3D7_0529300 || apicoplast TIC22 protein (TIC22) || || (1)	-0.89	-0.51	0.14	-0.17	0.45	0.29
PF3D7_0529400	PF3D7_0529400 || PF3D7_0529400 || || || (5)	-0.22	-0.62	0.06	-0.34	-0.06	0.29
PF3D7_0529500	PF3D7_0529500 || PF3D7_0529500 || cell cycle regulator protein, putative || regulation of cell cycle || (1)	0.85	0.66	-0.03	0.68	0.03	-0.51
PF3D7_0529700	PF3D7_0529700 || PF3D7_0529700 || conserved Plasmodium protein, unknown function || || (3)	-0.385	-0.025	0.275	0.025	0.305	0.275
PF3D7_0529800	PF3D7_0529800 || PF3D7_0529800 || conserved Plasmodium protein, unknown function || || (6)	-0.115	-0.425	-0.095	-0.285	0.095	0.225
PF3D7_0529900	PF3D7_0529900 || PF3D7_0529900 || RING zinc finger protein, putative || || (1)	0.755	0.355	-0.125	0.195	0.065	-0.065
PF3D7_0530000	PF3D7_0530000 || PF3D7_0530000 || conserved Plasmodium protein, unknown function || || (1)	0.22	-0.26	-0.86	-0.78	1.11	0.79
PF3D7_0530100	PF3D7_0530100 || PF3D7_0530100 || SNARE protein, putative (SYN6) || || (1)	0.235	0.455	0.365	0.745	-0.455	-0.315
PF3D7_0530200	PF3D7_0530200 || PF3D7_0530200 || phosphoenolpyruvate/phosphate translocator (PPT) || || (2)	-0.34	-0.3	-0.47	-0.35	1.62	1.44
PF3D7_0530300	PF3D7_0530300 || PF3D7_0530300 || conserved Plasmodium membrane protein, unknown function || || (5)	0.25	-0.16	-0.35	-0.33	-0.03	0.03
PF3D7_0530400	PF3D7_0530400 || PF3D7_0530400 || conserved Plasmodium protein, unknown function || || (6)	-0.625	-0.505	-0.055	-0.415	0.685	0.575
PF3D7_0530500	PF3D7_0530500 || PF3D7_0530500 || conserved Plasmodium membrane protein, unknown function || || (3)	0.585	-0.005	0.005	-0.135	0.085	-0.185
PF3D7_0530600	PF3D7_0530600 || PF3D7_0530600 || XAP-5 DNA binding protein, putative || || (2)	-0.39	0.12	0.4	0.32	-0.61	-0.56
PF3D7_0530700	PF3D7_0530700 || PF3D7_0530700 || conserved Plasmodium protein, unknown function || || (4)	-0.87	-0.02	0.24	0.23	0.04	0.02
PF3D7_0530800	PF3D7_0530800 || PF3D7_0530800 || CPW-WPC family protein || || (1)	0.335	0.365	-0.315	0.005	0.425	-0.005
PF3D7_0530900	PF3D7_0530900 || PF3D7_0530900 || formin 1 || || (8)	0.48	0.04	-0.42	-0.04	-0.94	-0.77
PF3D7_0531000	PF3D7_0531000 || PF3D7_0531000 || conserved Plasmodium protein, unknown function || || (2)	-0.3	0.26	0.57	0.84	-0.36	-0.21
PF3D7_0531100	PF3D7_0531100 || PF3D7_0531100 || conserved Plasmodium protein, unknown function || || (8)	0.675	-0.385	-0.095	0.095	-0.635	-0.445
PF3D7_0531200	PF3D7_0531200 || PF3D7_0531200 || mitochondrial ribosomal protein S16 precursor, putative || || (1)	-0.735	-0.985	0.665	-0.255	0.345	0.295
PF3D7_0531300	PF3D7_0531300 || PF3D7_0531300 || conserved Plasmodium protein, unknown function || || (1)	-0.93	0.25	-0.06	-0.11	0.01	-0.01
PF3D7_0531400	PF3D7_0531400 || PF3D7_0531400 || conserved Plasmodium protein, unknown function || || (4)	-0.275	0.135	0.395	0.535	-0.025	0.025
PF3D7_0531500	PF3D7_0531500 || PF3D7_0531500 || just upstream of MAL5_rRNA cluster || || (1)	-0.445	-0.335	0.535	-0.165	-0.215	0.165
PF3D7_0531700	PF3D7_0531700 || PF3D7_0531700 || unspecified product || || (1)	-0.05	0.08	0.02	-0.02	1.56	1.44
PF3D7_0532100	PF3D7_0532100 || PF3D7_0532100 || early transcribed membrane protein 5 (ETRAMP5) || || (1)	-0.725	-0.105	0.265	-0.195	-0.165	0.105
PF3D7_0532200	PF3D7_0532200 || PF3D7_0532200 || Plasmodium exported protein (PHISTc), unknown function || || (1)	0.4	0.41	0.4	0.69	-0.61	-0.4
PF3D7_0532300	PF3D7_0532300 || PF3D7_0532300 || Plasmodium exported protein (PHISTb), unknown function || || (2)	0.655	1.505	0.905	1.755	-0.655	-1.025
PF3D7_0532400	PF3D7_0532400 || PF3D7_0532400 || Plasmodium exported protein (PHISTb), unknown function || || (2)	-0.475	0.215	0.355	0.185	-0.025	0.025
PF3D7_0532500	PF3D7_0532500 || PF3D7_0532500 || Plasmodium exported protein, unknown function || || (1)	-0.675	0.385	1.055	0.895	-0.605	-0.615
PF3D7_0532600	PF3D7_0532600 || PF3D7_0532600 || Plasmodium exported protein, unknown function || || (1)	-0.34	-0.49	0.48	-0.05	0.05	-0.31
PF3D7_0532900	PF3D7_0532900 || PF3D7_0532900 || rifin (RIF) || antigenic variation || (1)	0.865	-0.025	0.145	0.025	0.175	-0.585
PF3D7_0533000	PF3D7_0533000 || PF3D7_0533000 || rifin, pseudogene (RIF) || || (1)	0.79	0.44	-0.03	0.18	0.03	-0.94
PF3D7_0533100	PF3D7_0533100 || PF3D7_0533100 || erythrocyte membrane protein 1 (PfEMP1), truncated, pseudogene (VAR1CSA) || || (9)	0.125	0.205	0.105	0.005	-0.005	-0.035
PF3D7_0600100	PF3D7_0600100 || PF3D7_0600100 || erythrocyte membrane protein 1 (PfEMP1), pseudogene (VAR) || || (1)	0.575	0.495	0.115	0.045	-0.045	-0.075
PF3D7_0600200	PF3D7_0600200 || PF3D7_0600200 || erythrocyte membrane protein 1, PfEMP1 (VAR) || cytoadherence to microvasculature, mediated by symbiont protein; modulation by symbiont of host erythrocyte aggregation; antigenic variation || (8)	0.89	0.94	-0.06	0.26	0.06	-0.28
PF3D7_0600300	PF3D7_0600300 || PF3D7_0600300 || rifin (RIF) || antigenic variation || (2)	0.68	0.43	-0.09	0.09	0.32	-0.29
PF3D7_0601200	PF3D7_0601200 || PF3D7_0601200 || Pfmc-2TM Maurer's cleft two transmembrane protein (MC-2TM) || || (1)	0.2	0.12	-0.12	0.21	0.64	-0.51
PF3D7_0601400	PF3D7_0601400 || PF3D7_0601400 || erythrocyte membrane protein 1 (PfEMP1), pseudogene (VAR) || || (1)	0.39	0.87	-1.42	0.28	0.13	-0.13
PF3D7_0601700	PF3D7_0601700 || PF3D7_0601700 || Plasmodium exported protein (PHISTa), unknown function, pseudogene || || (1)	0.23	1.13	0.07	0.62	-0.07	-0.1
PF3D7_0601800	PF3D7_0601800 || PF3D7_0601800 || H/ACA snoRNA || || (1)	0.75	0.15	0.19	0.04	-0.04	-0.78
PF3D7_0601900	PF3D7_0601900 || PF3D7_0601900 || conserved Plasmodium protein, unknown function || || (1)	0.555	0.465	0.285	0.715	-0.285	-0.605
PF3D7_0602000	PF3D7_0602000 || PF3D7_0602000 || conserved Plasmodium protein, unknown function || || (5)	-0.92	-0.5	0.32	-0.22	-0.12	0.12
PF3D7_0602100	PF3D7_0602100 || PF3D7_0602100 || ATP-dependent RNA helicase, putative || || (4)	0.03	0.29	0.51	0.56	-0.03	-0.13
PF3D7_0602200	PF3D7_0602200 || PF3D7_0602200 || MYND finger protein, putative || || (1)	-0.265	0.095	0.155	0.175	0.455	-0.095
PF3D7_0602300	PF3D7_0602300 || PF3D7_0602300 || liver merozoite formation protein, putative (PALM) || || (1)	0.065	-0.225	-0.495	-0.325	0.325	0.275
PF3D7_0602400	PF3D7_0602400 || PF3D7_0602400 || elongation factor G (EF-G) || translational elongation || (3)	-0.97	-0.58	0.01	-0.61	0.12	-0.01
PF3D7_0602500	PF3D7_0602500 || PF3D7_0602500 || geranylgeranyltransferase, putative || || (2)	-1.015	-0.025	0.025	0.055	0.705	0.205
PF3D7_0602600	PF3D7_0602600 || PF3D7_0602600 || conserved Plasmodium protein, unknown function || || (4)	-0.23	0.13	0.21	0.25	-0.17	0
PF3D7_0602700	PF3D7_0602700 || PF3D7_0602700 || conserved Plasmodium protein, unknown function || || (2)	-0.5	-0.38	0.46	0.87	-0.58	-0.63
PF3D7_0602800	PF3D7_0602800 || PF3D7_0602800 || JmjC domain containing protein (JmjC2) || || (2)	0.195	0.635	0.845	1.265	-0.195	-0.475
PF3D7_0602900	PF3D7_0602900 || PF3D7_0602900 || conserved Plasmodium protein, unknown function || || (2)	0.015	0.345	0.355	0.575	-0.525	-0.385
PF3D7_0603000	PF3D7_0603000 || PF3D7_0603000 || conserved Plasmodium protein, unknown function || || (2)	0.36	0.27	0.19	0.45	-0.45	-0.39
PF3D7_0603100	PF3D7_0603100 || PF3D7_0603100 || conserved Plasmodium protein, unknown function || || (2)	-0.815	-0.185	-0.185	-0.365	0.185	0.355
PF3D7_0603200	PF3D7_0603200 || PF3D7_0603200 || mitochondrial chaperone BCS1, putative || protein complex assembly || (2)	-0.06	-0.43	-0.36	-0.42	1.02	0.56
PF3D7_0603300	PF3D7_0603300 || PF3D7_0603300 || dihydroorotate dehydrogenase, mitochondrial precursor (DHODH) || || (2)	-1.05	0.01	0.48	0.32	0.18	-0.01
PF3D7_0603400	PF3D7_0603400 || PF3D7_0603400 || trophozoite exported protein 1 (TEX1) || || (4)	-0.51	-0.1	0.83	0.42	-0.64	-0.4
PF3D7_0603500	PF3D7_0603500 || PF3D7_0603500 || cation/H antiporter || calcium ion transport || (2)	-0.425	-0.305	-0.505	-0.315	0.505	0.705
PF3D7_0603600	PF3D7_0603600 || PF3D7_0603600 || conserved Plasmodium protein, unknown function || || (7)	-1.36	-1.04	0.17	-0.79	-0.15	0.15
PF3D7_0603700	PF3D7_0603700 || PF3D7_0603700 || phenylalanyl-tRNA synthetase subunit, putative || || (2)	-0.09	-0.25	-0.67	-0.34	0.95	0.53
PF3D7_0603800	PF3D7_0603800 || PF3D7_0603800 || conserved Plasmodium protein, unknown function || || (6)	-0.055	0.055	-0.055	-0.135	-0.215	0.095
PF3D7_0603900	PF3D7_0603900 || PF3D7_0603900 || conserved Plasmodium protein, unknown function || || (2)	0.035	0.135	-0.165	-0.035	-0.155	-0.035
PF3D7_0604000	PF3D7_0604000 || PF3D7_0604000 || conserved Plasmodium protein, unknown function || || (6)	-0.755	-0.405	-0.215	-0.645	0.345	0.225
PF3D7_0604100	PF3D7_0604100 || PF3D7_0604100 || transcription factor with AP2 domain(s),SPE2-interacting protein (SIP2) || || (8)	0.72	0.1	-0.62	-0.1	-1.09	-0.73
PF3D7_0604200	PF3D7_0604200 || PF3D7_0604200 || mitochondrial ribosomal protein L41 precursor, putative || || (1)	-0.065	-0.265	0.415	0.045	0.785	0.515
PF3D7_0604300	PF3D7_0604300 || PF3D7_0604300 || conserved Plasmodium protein, unknown function || || (3)	-0.445	-0.465	0.035	-0.125	0.225	0.065
PF3D7_0604500	PF3D7_0604500 || PF3D7_0604500 || conserved Plasmodium protein, unknown function || || (9)	-0.115	-0.365	0.245	0.115	-0.465	-0.235
PF3D7_0604600	PF3D7_0604600 || PF3D7_0604600 || DNA helicase, putative || || (5)	-0.43	-0.53	-0.07	-0.54	0.35	0.24
PF3D7_0604700	PF3D7_0604700 || PF3D7_0604700 || glyoxalase I (GILP) || methylglyoxal metabolic process || (1)	-0.02	-0.45	-0.09	-0.26	0.26	0.21
PF3D7_0604800	PF3D7_0604800 || PF3D7_0604800 || RAP protein, putative || || (5)	-1.095	-0.595	0.305	-0.465	1.145	0.765
PF3D7_0604900	PF3D7_0604900 || PF3D7_0604900 || conserved Plasmodium protein, unknown function || || (1)	-0.36	-0.6	-0.07	-0.27	0.88	0.45
PF3D7_0605000	PF3D7_0605000 || PF3D7_0605000 || 50S ribosomal protein L24, putative || || (1)	-0.625	-0.305	-0.165	-0.385	0.335	0.165
PF3D7_0605100	PF3D7_0605100 || PF3D7_0605100 || RNA binding protein, putative || || (3)	0.04	0.21	0.33	0.43	-0.11	-0.04
PF3D7_0605200	PF3D7_0605200 || PF3D7_0605200 || conserved Plasmodium protein, unknown function || || (1)	0.065	-0.435	-0.965	-0.495	0.625	0.425
PF3D7_0605300	PF3D7_0605300 || PF3D7_0605300 || serine/threonine protein kinase (ARK1) || || (1)	-0.105	-0.175	-0.805	-0.115	0.825	0.185
PF3D7_0605400	PF3D7_0605400 || PF3D7_0605400 || calcium-binding protein, putative || || (1)	-0.395	-0.625	-0.245	-0.215	0.375	0.255
PF3D7_0605500	PF3D7_0605500 || PF3D7_0605500 || cyclin dependent kinase binding protein, putative || regulation of cell cycle || (2)	0.375	0.105	-0.475	0.045	0.025	-0.025
PF3D7_0605600	PF3D7_0605600 || PF3D7_0605600 || nucleoside diphosphate kinase, putative || || (6)	0.015	0.115	-0.195	-0.015	-0.525	-0.445
PF3D7_0605700	PF3D7_0605700 || PF3D7_0605700 || conserved Plasmodium protein, unknown function || || (1)	-0.02	0.32	-0.33	0.02	-0.9	-1.11
PF3D7_0605800	PF3D7_0605800 || PF3D7_0605800 || DNA repair-like protein, putative || double-strand break repair || (7)	-0.52	-0.68	-0.3	-0.54	0.45	0.47
PF3D7_0605900	PF3D7_0605900 || PF3D7_0605900 || long chain polyunsaturated fatty acid elongation enzyme, putative || fatty acid elongation, unsaturated fatty acid || (1)	2.595	1.915	0.225	1.315	-0.385	-0.225
PF3D7_0606000	PF3D7_0606000 || PF3D7_0606000 || conserved Plasmodium protein, unknown function || || (3)	-0.185	0.235	0.535	0.635	-1.075	-0.665
PF3D7_0606100	PF3D7_0606100 || PF3D7_0606100 || RNA binding protein, putative || || (2)	0.16	-0.2	0.17	0.03	-0.33	-0.41
PF3D7_0606200	PF3D7_0606200 || PF3D7_0606200 || ubiquitin conjugating enzyme E2, putative || || (1)	0.29	0.38	-0.26	0.24	-0.18	-0.27
PF3D7_0606300	PF3D7_0606300 || PF3D7_0606300 || conserved Plasmodium protein, unknown function || || (1)	0.84	0.48	0.13	0.32	-0.53	-0.74
PF3D7_0606400	PF3D7_0606400 || PF3D7_0606400 || conserved Plasmodium protein, unknown function || || (1)	0.44	0.01	0.33	0.34	-0.37	-0.01
PF3D7_0606500	PF3D7_0606500 || PF3D7_0606500 || polypyrimidine tract binding protein, putative || RNA splicing || (2)	0.385	0.455	0.285	0.715	-0.445	-0.285
PF3D7_0606600	PF3D7_0606600 || PF3D7_0606600 || conserved Plasmodium protein, unknown function || || (7)	-0.53	-0.12	0.31	0.13	-0.62	-0.26
PF3D7_0606700	PF3D7_0606700 || PF3D7_0606700 || coatomer alpha subunit, putative || || (5)	-0.05	0.11	-0.12	0.15	-0.05	-0.02
PF3D7_0606800	PF3D7_0606800 || PF3D7_0606800 || probable protein, unknown function || || (1)	0.22	-0.38	-1.19	-0.72	0.61	0.89
PF3D7_0606900	PF3D7_0606900 || PF3D7_0606900 || glutaredoxin-like protein (GLP2) || || (1)	-0.59	0.26	0.1	0.17	0.37	-0.1
PF3D7_0607000	PF3D7_0607000 || PF3D7_0607000 || translation initiation factor IF-2, putative || || (3)	-0.045	-0.055	0.165	0.045	0.085	0.075
PF3D7_0607100	PF3D7_0607100 || PF3D7_0607100 || MYND finger protein, putative || negative regulation of transcription from RNA polymerase II promoter || (2)	0.065	0.145	-0.065	0.105	0.095	-0.065
PF3D7_0607200	PF3D7_0607200 || PF3D7_0607200 || RING zinc finger protein, putative || || (2)	-0.175	-0.855	-1.735	-0.935	0.775	0.525
PF3D7_0607300	PF3D7_0607300 || PF3D7_0607300 || uroporphyrinogen III decarboxylase (UROD) || || (2)	-0.15	-0.33	-0.89	-0.43	0.41	0.15
PF3D7_0607400	PF3D7_0607400 || PF3D7_0607400 || G-protein associated signal transduction protein, putative || || (2)	-0.51	0.03	-0.25	0.11	0.23	0.05
PF3D7_0607500	PF3D7_0607500 || PF3D7_0607500 || para-hydroxybenzoate--polyprenyltransferase, putative || ubiquinone metabolic process || (2)	-0.56	-0.04	0.16	0.04	0.42	0.31
PF3D7_0607600	PF3D7_0607600 || PF3D7_0607600 || conserved Plasmodium protein, unknown function || || (3)	0.115	-0.485	-0.995	-0.475	-0.065	0.065
PF3D7_0607700	PF3D7_0607700 || PF3D7_0607700 || conserved Plasmodium protein, unknown function || || (8)	0.64	0.08	-0.48	-0.08	-0.75	-0.41
PF3D7_0607800	PF3D7_0607800 || PF3D7_0607800 || GTP-binding protein, putative || || (2)	-0.555	-0.395	-0.145	-0.455	0.425	0.145
PF3D7_0607900	PF3D7_0607900 || PF3D7_0607900 || conserved Plasmodium protein, unknown function || || (3)	-0.995	-0.545	-0.355	-0.475	0.855	0.785
PF3D7_0608000	PF3D7_0608000 || PF3D7_0608000 || conserved protein, unknown function || || (1)	-0.195	0.275	0.445	0.505	0.195	-0.235
PF3D7_0608100	PF3D7_0608100 || PF3D7_0608100 || conserved Plasmodium protein, unknown function || || (4)	-0.045	-0.585	-0.005	-0.265	0.035	0.005
PF3D7_0608200	PF3D7_0608200 || PF3D7_0608200 || conserved Plasmodium protein, unknown function || || (1)	-0.105	-0.435	1.085	0.375	0.105	-0.185
PF3D7_0608300	PF3D7_0608300 || PF3D7_0608300 || conserved Plasmodium protein, unknown function || || (4)	-0.465	-0.745	0.255	-0.195	0.625	0.415
PF3D7_0608310	PF3D7_0608310 || PF3D7_0608310 || sorting assembly machinery 50 kDa subunit, putative (SAM50) || || (2)	-1.125	0.085	-0.045	0.045	0.275	0.085
PF3D7_0608400	PF3D7_0608400 || PF3D7_0608400 || conserved Plasmodium protein, unknown function || || (1)	-0.895	-0.455	-0.355	-0.425	0.595	0.445
PF3D7_0608500	PF3D7_0608500 || PF3D7_0608500 || proteasome subunit alpha type 2, putative || || (1)	-0.345	-0.275	-0.145	-0.385	0.795	0.665
PF3D7_0608600	PF3D7_0608600 || PF3D7_0608600 || conserved Plasmodium protein, unknown function || || (1)	0.37	0.07	0.14	0.25	-0.25	-0.16
PF3D7_0608700	PF3D7_0608700 || PF3D7_0608700 || chaperone, putative || || (2)	-0.49	-0.01	0.07	0.01	0.28	0.11
PF3D7_0608800	PF3D7_0608800 || PF3D7_0608800 || ornithine aminotransferase (OAT) || ornithine metabolic process || (2)	-1.28	-1.36	-0.12	-1.3	0.12	0.25
PF3D7_0608900	PF3D7_0608900 || PF3D7_0608900 || conserved Plasmodium protein, unknown function || || (3)	-0.18	-0.35	-0.53	-0.28	0.18	0.38
PF3D7_0609000	PF3D7_0609000 || PF3D7_0609000 || conserved Plasmodium protein, unknown function || || (18)	-0.315	-0.275	-0.255	-0.505	0.325	0.405
PF3D7_0609100	PF3D7_0609100 || PF3D7_0609100 || Zn2 or Fe2 permease || || (2)	0.725	0.575	-0.005	0.185	0.005	-0.215
PF3D7_0609200	PF3D7_0609200 || PF3D7_0609200 || citrate synthase-like protein, putative || || (2)	-0.11	0.23	0.11	0.39	0.19	-0.53
PF3D7_0609300	PF3D7_0609300 || PF3D7_0609300 || conserved Plasmodium protein, unknown function || || (3)	-0.21	-0.64	0.48	-0.22	-0.05	0.05
PF3D7_0609400	PF3D7_0609400 || PF3D7_0609400 || mitochondrial cardiolipin synthase, putative (CLS) || || (2)	-0.795	0.025	0.505	0.355	0.035	-0.105
PF3D7_0609500	PF3D7_0609500 || PF3D7_0609500 || conserved Plasmodium protein, unknown function || || (3)	0.035	0.085	-0.325	-0.055	-0.035	-0.205
PF3D7_0609600	PF3D7_0609600 || PF3D7_0609600 || probable protein, unknown function || || (4)	0.23	0.04	-0.08	-0.04	-0.29	-0.33
PF3D7_0609700	PF3D7_0609700 || PF3D7_0609700 || conserved Plasmodium protein, unknown function || || (6)	0.595	0.445	0.345	0.465	-0.975	-0.725
PF3D7_0609800	PF3D7_0609800 || PF3D7_0609800 || zinc finger protein, putative || || (1)	0.94	0.07	-0.38	-0.24	-0.29	-0.07
PF3D7_0609900	PF3D7_0609900 || PF3D7_0609900 || conserved Plasmodium protein, unknown function || || (6)	-0.48	-0.07	0.26	0.21	-0.34	-0.07
PF3D7_0610000	PF3D7_0610000 || PF3D7_0610000 || mitochondrial ribosomal protein L19 precursor, putative || || (1)	-0.335	-0.555	-0.475	-0.205	0.335	0.255
PF3D7_0610100	PF3D7_0610100 || PF3D7_0610100 || Pre-mRNA-splicing factor SLU7, putative (SLU7) || RNA splicing || (2)	0.12	0.12	0.45	0.12	-0.12	-0.29
PF3D7_0610200	PF3D7_0610200 || PF3D7_0610200 || conserved Plasmodium protein, unknown function || || (3)	-0.37	-0.12	0.4	0.14	-0.2	-0.21
PF3D7_0610400	PF3D7_0610400 || PF3D7_0610400 || histone H3 (H3) || || (1)	-0.3	-1.39	-1.32	-0.81	0.3	0.79
PF3D7_0610500	PF3D7_0610500 || PF3D7_0610500 || conserved protein, unknown function || || (1)	0.055	0.275	-0.055	0.315	0.445	-0.115
PF3D7_0610600	PF3D7_0610600 || PF3D7_0610600 || calcium-dependent protein kinase 2 (CDPK2) || || (2)	-0.375	-0.175	0.125	-0.065	0.865	0.515
PF3D7_0610700	PF3D7_0610700 || PF3D7_0610700 || conserved Plasmodium protein, unknown function || || (1)	0.1	0.21	-0.03	0.03	0.25	-0.05
PF3D7_0610800	PF3D7_0610800 || PF3D7_0610800 || transketolase (TK) || pentose-phosphate shunt || (2)	0.015	0.155	-0.015	-0.115	0.255	0.205
PF3D7_0610900	PF3D7_0610900 || PF3D7_0610900 || trancription factor, putative || || (4)	0.005	0.095	0.375	0.335	-0.175	-0.205
PF3D7_0611000	PF3D7_0611000 || PF3D7_0611000 || SNARE associated Golgi protein, putative || || (1)	-0.46	-0.67	-1.14	-1.03	1.03	1.04
PF3D7_0611100	PF3D7_0611100 || PF3D7_0611100 || succinate dehydrogenase subunit 3, putative (SDH3) || || (1)	-0.11	-0.84	-1.56	-0.81	0.44	0.25
PF3D7_0611200	PF3D7_0611200 || PF3D7_0611200 || transcription factor with AP2 domain(s), putative (ApiAP2) || || (2)	-0.39	-0.69	-0.11	-0.57	1.15	0.77
PF3D7_0611300	PF3D7_0611300 || PF3D7_0611300 || conserved Plasmodium protein, unknown function || || (1)	-0.86	-0.37	0.06	-0.13	1.03	0.67
PF3D7_0611400	PF3D7_0611400 || PF3D7_0611400 || SWI/SNF-related matrix-associated actin-dependent regulator of chromatin || || (3)	-0.66	0.09	0.15	0.39	-0.36	-0.13
PF3D7_0611500	PF3D7_0611500 || PF3D7_0611500 || conserved Plasmodium protein, unknown function || || (2)	-0.15	0.22	-0.03	0	0.16	-0.08
PF3D7_0611600	PF3D7_0611600 || PF3D7_0611600 || conserved Plasmodium protein, unknown function || || (2)	0.815	-0.075	-0.525	0.105	-0.555	-0.615
PF3D7_0611700	PF3D7_0611700 || PF3D7_0611700 || 60S ribosomal protein L39, putative || || (1)	0.105	0.115	0.735	0.265	-0.105	-0.645
PF3D7_0611800	PF3D7_0611800 || PF3D7_0611800 || conserved Plasmodium protein, unknown function || || (10)	-0.395	-0.235	0.175	-0.185	-0.135	0.135
PF3D7_0611900	PF3D7_0611900 || PF3D7_0611900 || lsm12, putative || || (1)	-0.12	-0.2	0.14	-0.02	0.85	0.58
PF3D7_0612000	PF3D7_0612000 || PF3D7_0612000 || conserved Plasmodium protein, unknown function || || (1)	-0.04	-0.56	-1.44	-0.59	0.84	0.57
PF3D7_0612100	PF3D7_0612100 || PF3D7_0612100 || eukaryotic translation initiation factor 3 subunit L, putative || || (2)	-0.28	-0.1	0.18	0.02	0.24	-0.02
PF3D7_0612200	PF3D7_0612200 || PF3D7_0612200 || leucine-rich repeat protein (LRR6) || || (6)	0.52	-0.12	-0.24	-0.16	-0.23	0.12
PF3D7_0612300	PF3D7_0612300 || PF3D7_0612300 || conserved protein, unknown function || || (1)	-1.12	-0.99	-0.5	-0.52	0.5	0.52
PF3D7_0612400	PF3D7_0612400 || PF3D7_0612400 || conserved Plasmodium protein, unknown function || || (1)	-0.215	-0.275	-0.105	-0.255	0.105	0.295
PF3D7_0612500	PF3D7_0612500 || PF3D7_0612500 || conserved Plasmodium protein, unknown function || || (1)	-0.035	0.315	0.115	0.065	0.035	-0.205
PF3D7_0612600	PF3D7_0612600 || PF3D7_0612600 || PP-loop family protein, putative || || (2)	-0.005	0.155	0.265	0.195	-0.435	-0.165
PF3D7_0612700	PF3D7_0612700 || PF3D7_0612700 || 6-cysteine protein (P12) || || (1)	1.875	0.475	-0.115	-0.005	-0.215	0.005
PF3D7_0612800	PF3D7_0612800 || PF3D7_0612800 || 6-cysteine protein (P12p) || || (2)	-0.085	0.135	0.335	0.215	-0.025	0.025
PF3D7_0612900	PF3D7_0612900 || PF3D7_0612900 || nucleolar GTP-binding protein 1, putative || || (2)	0.19	0.26	0.64	0.68	-0.23	-0.4
PF3D7_0613000	PF3D7_0613000 || PF3D7_0613000 || || || (1)	-0.88	-1.02	-1.07	-0.76	1.85	1.46
PF3D7_0613100	PF3D7_0613100 || PF3D7_0613100 || conserved Plasmodium protein, unknown function || || (1)	0.475	0.115	-0.115	0.195	0.175	-0.395
PF3D7_0613200	PF3D7_0613200 || PF3D7_0613200 || conserved Plasmodium protein, unknown function || || (1)	-0.125	-0.765	-0.885	-0.545	1.035	0.805
PF3D7_0613300	PF3D7_0613300 || PF3D7_0613300 || rhoptry protein (ROP14) || || (4)	1.28	0.49	-0.22	0.15	-0.78	-0.63
PF3D7_0613400	PF3D7_0613400 || PF3D7_0613400 || apicoplast ribosomal protein L18 precursor, putative || ribosome biogenesis || (1)	-0.735	-0.625	-0.355	-0.485	0.495	0.355
PF3D7_0613500	PF3D7_0613500 || PF3D7_0613500 || adapter-related protein, putative || vesicle-mediated transport || (4)	-1.15	-0.36	0.08	0.03	-0.11	-0.03
PF3D7_0613600	PF3D7_0613600 || PF3D7_0613600 || conserved Plasmodium protein, unknown function || || (3)	0.225	0.095	-0.245	-0.155	-0.365	-0.095
PF3D7_0613700	PF3D7_0613700 || PF3D7_0613700 || syntaxin binding protein, putative || protein secretion || (2)	-0.745	-0.175	0.235	0.065	-0.065	-0.185
PF3D7_0613800	PF3D7_0613800 || PF3D7_0613800 || transcription factor with AP2 domain(s) (ApiAP2) || || (15)	0.295	-0.585	-0.915	-0.685	-0.295	0.335
PF3D7_0613900	PF3D7_0613900 || PF3D7_0613900 || myosin E, putative (myoE) || || (7)	1.34	0.78	-0.47	-0.07	-0.89	-0.76
PF3D7_0614000	PF3D7_0614000 || PF3D7_0614000 || thiamin-phosphate pyrophosphorylase, putative || || (2)	-0.245	-0.455	-0.965	-0.705	0.515	0.285
PF3D7_0614100	PF3D7_0614100 || PF3D7_0614100 || conserved Plasmodium protein, unknown function || || (3)	0.81	0.42	0	0.36	-0.31	-0.11
PF3D7_0614200	PF3D7_0614200 || PF3D7_0614200 || conserved Plasmodium protein, unknown function || || (3)	-0.325	-0.075	0.115	0.225	-0.005	-0.075
PF3D7_0614300	PF3D7_0614300 || PF3D7_0614300 || organic anion transporter || || (3)	0.345	0.125	-0.415	-0.095	0.015	0.005
PF3D7_0614400	PF3D7_0614400 || PF3D7_0614400 || conserved protein, unknown function || || (1)	0.31	0.58	0.58	0.67	-0.31	-0.47
PF3D7_0614500	PF3D7_0614500 || PF3D7_0614500 || 60S ribosomal protein L19, putative || || (1)	-0.58	-0.06	0.45	0.05	-0.05	-0.13
PF3D7_0614600	PF3D7_0614600 || PF3D7_0614600 || conserved Plasmodium protein, unknown function || || (2)	0.1	0.03	-0.03	-0.27	-0.63	-0.49
PF3D7_0614700	PF3D7_0614700 || PF3D7_0614700 || conserved Plasmodium protein, unknown function || || (2)	0.71	0.75	0.21	0.52	-0.65	-0.63
PF3D7_0614800	PF3D7_0614800 || PF3D7_0614800 || endonuclease III homologue, putative || || (2)	-0.6	-0.35	0.57	0.15	0.99	0.45
PF3D7_0614900	PF3D7_0614900 || PF3D7_0614900 || conserved Plasmodium membrane protein, unknown function || || (4)	0	-0.51	-0.88	-0.67	0	0.15
PF3D7_0615000	PF3D7_0615000 || PF3D7_0615000 || conserved Plasmodium protein, unknown function || || (1)	0.46	0.75	0.69	1.28	-0.59	-0.55
PF3D7_0615100	PF3D7_0615100 || PF3D7_0615100 || enoyl-acyl carrier reductase (ENR) || fatty acid biosynthetic process || (2)	0.375	0.485	-0.105	0.045	-0.045	-0.265
PF3D7_0615200	PF3D7_0615200 || PF3D7_0615200 || conserved Plasmodium protein, unknown function || || (2)	-0.39	-0.72	-0.13	0.13	-0.19	0.21
PF3D7_0615300	PF3D7_0615300 || PF3D7_0615300 || GPI-anchored wall transfer protein 1, putative (GWT1) || || (3)	-0.23	-0.29	-0.42	-0.31	0.62	0.57
PF3D7_0615400	PF3D7_0615400 || PF3D7_0615400 || ribonuclease, putative || RNA processing || (8)	0.16	-0.24	-0.01	-0.12	-0.17	0.01
PF3D7_0615500	PF3D7_0615500 || PF3D7_0615500 || cdc2-related protein kinase 5 (CRK5) || regulation of cell cycle || (2)	-0.045	-0.215	-0.575	-0.255	0.045	0.335
PF3D7_0615600	PF3D7_0615600 || PF3D7_0615600 || conserved Plasmodium protein, unknown function || || (8)	-0.19	-0.01	-0.06	-0.07	0.19	0.18
PF3D7_0615700	PF3D7_0615700 || PF3D7_0615700 || RNA and export factor binding protein, putative || || (1)	-0.29	0.44	0.36	0.62	0.01	-0.05
PF3D7_0615800	PF3D7_0615800 || PF3D7_0615800 || conserved Plasmodium protein, unknown function || || (4)	-0.41	-0.42	-0.63	-0.6	0.41	0.51
PF3D7_0615900	PF3D7_0615900 || PF3D7_0615900 || conserved Plasmodium protein, unknown function || || (6)	0.045	-0.015	-0.035	0.205	0.285	0.015
PF3D7_0616000	PF3D7_0616000 || PF3D7_0616000 || pyridoxine kinase (PdxK) || pyridoxine metabolic process || (2)	-0.825	0.075	-0.075	0.365	0.125	0.095
PF3D7_0616100	PF3D7_0616100 || PF3D7_0616100 || conserved Plasmodium protein, unknown function || || (1)	1.4	1.52	0.5	0.83	-0.65	-1.73
PF3D7_0616200	PF3D7_0616200 || PF3D7_0616200 || Ndc80 homologue, putative || || (2)	-0.25	-0.53	-0.22	-0.59	0.22	0.28
PF3D7_0616300	PF3D7_0616300 || PF3D7_0616300 || conserved Plasmodium protein, unknown function || || (1)	0.045	-0.035	0.325	0.815	-0.675	-0.245
PF3D7_0616400	PF3D7_0616400 || PF3D7_0616400 || conserved Plasmodium protein, unknown function || || (5)	-0.64	-0.22	0.27	0.08	0.29	0.31
PF3D7_0616500	PF3D7_0616500 || PF3D7_0616500 || TRAP-like protein (TLP) || || (4)	0.47	0.33	0.06	0.19	-0.11	-0.38
PF3D7_0616600	PF3D7_0616600 || PF3D7_0616600 || conserved Plasmodium protein, unknown function || || (2)	-0.25	-0.28	-0.25	-0.59	0.33	0.25
PF3D7_0616700	PF3D7_0616700 || PF3D7_0616700 || ras GTPAse, putative || || (2)	-0.565	0.015	0.395	0.245	0.035	-0.015
PF3D7_0616800	PF3D7_0616800 || PF3D7_0616800 || malate:quinone oxidoreductase, putative || pyruvate metabolic process || (2)	-0.105	0.035	0.155	0.155	0.205	-0.035
PF3D7_0616900	PF3D7_0616900 || PF3D7_0616900 || conserved Plasmodium protein, unknown function || || (4)	-0.195	-0.165	0.285	0.165	-0.185	-0.215
PF3D7_0617000	PF3D7_0617000 || PF3D7_0617000 || mitochondrial import receptor subunit tom40, putative (TOM40) || || (2)	-0.4	0.1	0.3	0.05	0.3	-0.05
PF3D7_0617100	PF3D7_0617100 || PF3D7_0617100 || alpha adaptin-like protein, putative || intracellular protein transport; protein complex assembly; vesicle-mediated transport || (4)	0.23	0.09	0.15	0.12	-0.16	-0.17
PF3D7_0617200	PF3D7_0617200 || PF3D7_0617200 || conserved Plasmodium protein, unknown function || || (2)	0.265	0.055	0.805	0.485	-0.075	-0.115
PF3D7_0617300	PF3D7_0617300 || PF3D7_0617300 || conserved Plasmodium protein, unknown function || || (1)	-0.11	0.11	-0.72	-0.29	-0.09	0.09
PF3D7_0617400	PF3D7_0617400 || PF3D7_0617400 || erythrocyte membrane protein 1, PfEMP1 (VAR) || cytoadherence to microvasculature, mediated by symbiont protein; modulation by symbiont of host erythrocyte aggregation; antigenic variation || (7)	1.465	1.595	0.315	0.855	-0.315	-0.335
PF3D7_0617600	PF3D7_0617600 || PF3D7_0617600 || stevor || antigenic variation || (1)	0.01	0.38	-0.01	-0.08	1.63	0.3
PF3D7_0617700	PF3D7_0617700 || PF3D7_0617700 || rifin (RIF) || antigenic variation || (1)	0.2	0.46	-0.73	-0.1	-0.13	0.1
PF3D7_0617800	PF3D7_0617800 || PF3D7_0617800 || histone H2A (H2A) || || (1)	-0.675	-1.035	-0.725	-0.615	0.615	1.365
PF3D7_0617900	PF3D7_0617900 || PF3D7_0617900 || histone H3 variant, putative (H3.3) || || (1)	-0.33	-0.62	-0.24	-0.57	0.24	0.47
PF3D7_0618000	PF3D7_0618000 || PF3D7_0618000 || conserved Plasmodium membrane protein, unknown function || || (3)	1.215	0.465	-0.825	-0.095	-1.715	-1.095
PF3D7_0618100	PF3D7_0618100 || PF3D7_0618100 || conserved Plasmodium protein, unknown function || || (3)	-0.62	-0.64	0.01	-0.38	0.44	0.27
PF3D7_0618200	PF3D7_0618200 || PF3D7_0618200 || conserved Plasmodium protein, unknown function || || (1)	-0.355	0.055	0.435	0.215	0.045	-0.235
PF3D7_0618300	PF3D7_0618300 || PF3D7_0618300 || 60S ribosomal protein L27a, putative || || (1)	0.12	0.04	0.46	-0.04	0.31	-0.05
PF3D7_0618400	PF3D7_0618400 || PF3D7_0618400 || conserved Plasmodium membrane protein, unknown function || || (2)	0.145	-0.345	-0.345	0.065	0.085	-0.215
PF3D7_0618500	PF3D7_0618500 || PF3D7_0618500 || malate dehydrogenase (MDH) || tricarboxylic acid cycle || (1)	0.015	-0.145	-0.585	-0.375	0.305	0.265
PF3D7_0618600	PF3D7_0618600 || PF3D7_0618600 || rhomboid protease ROM10 (ROM10) || || (1)	-0.495	-0.245	-0.165	-0.115	1.505	1.155
PF3D7_0618700	PF3D7_0618700 || PF3D7_0618700 || transport protein particle (TRAPP) component, putative || || (1)	-0.67	-0.17	0.32	0.17	0.01	-0.01
PF3D7_0618800	PF3D7_0618800 || PF3D7_0618800 || conserved Plasmodium protein, unknown function || || (3)	-0.505	-0.695	0.275	-0.235	0.885	0.415
PF3D7_0618900	PF3D7_0618900 || PF3D7_0618900 || || || (3)	-0.13	-0.53	-1.11	-0.83	0.53	0.46
PF3D7_0619000	PF3D7_0619000 || PF3D7_0619000 || || || (5)	-0.52	-0.35	0.24	-0.1	-0.03	0.14
PF3D7_0619100	PF3D7_0619100 || PF3D7_0619100 || conserved Plasmodium protein, unknown function || || (1)	-0.295	0.185	0.265	0.295	0.195	-0.185
PF3D7_0619200	PF3D7_0619200 || PF3D7_0619200 || conserved Plasmodium protein, unknown function || || (3)	-0.035	-0.135	0.325	0.035	-0.375	-0.145
PF3D7_0619300	PF3D7_0619300 || PF3D7_0619300 || conserved Plasmodium protein, unknown function || || (11)	-0.24	-0.42	-0.03	-0.4	0.03	0.08
PF3D7_0619400	PF3D7_0619400 || PF3D7_0619400 || cell division cycle protein 48 homologue, putative || regulation of cell cycle || (3)	-0.72	-0.49	-0.24	-0.36	0.24	0.42
PF3D7_0619500	PF3D7_0619500 || PF3D7_0619500 || acyl-CoA synthetase (ACS12) || glyoxylate cycle || (4)	-0.19	-0.03	0	0	0.67	0.37
PF3D7_0619600	PF3D7_0619600 || PF3D7_0619600 || conserved Plasmodium protein, unknown function || || (3)	-0.59	-0.22	0.37	-0.03	0.34	0.08
PF3D7_0619700	PF3D7_0619700 || PF3D7_0619700 || conserved Plasmodium protein, unknown function || || (2)	0.365	-0.015	-0.455	-0.105	-0.305	0.015
PF3D7_0619800	PF3D7_0619800 || PF3D7_0619800 || conserved Plasmodium membrane protein, unknown function || || (8)	0.045	-0.205	-0.135	-0.305	0.565	0.395
PF3D7_0619900	PF3D7_0619900 || PF3D7_0619900 || splicing factor 3A subunit 2, putative (SF3A2) || RNA splicing || (1)	-0.05	0.48	0.44	0.69	0.05	-0.1
PF3D7_0620000	PF3D7_0620000 || PF3D7_0620000 || conserved Plasmodium protein, unknown function || || (2)	-0.005	-0.325	1.195	0.475	-0.405	-0.185
PF3D7_0620100	PF3D7_0620100 || PF3D7_0620100 || conserved Plasmodium protein, unknown function || || (1)	-0.655	-0.745	0.025	-0.215	0.745	0.595
PF3D7_0620200	PF3D7_0620200 || PF3D7_0620200 || conserved Plasmodium protein, unknown function || || (1)	0.185	0.765	-0.185	-0.245	-0.255	-0.365
PF3D7_0620300	PF3D7_0620300 || PF3D7_0620300 || conserved Plasmodium protein, unknown function || || (3)	0.785	-0.015	0.225	-0.105	-0.115	-0.355
PF3D7_0620400	PF3D7_0620400 || PF3D7_0620400 || merozoite surface protein 10 (MSP10) || || (2)	1.07	0.43	-0.25	0.03	-0.88	-0.73
PF3D7_0620500	PF3D7_0620500 || PF3D7_0620500 || cleavage stimulation factor subunit 1-like protein, putative || RNA processing || (2)	-0.045	0.075	0.125	0.055	-0.375	-0.305
PF3D7_0620600	PF3D7_0620600 || PF3D7_0620600 || conserved Plasmodium protein, unknown function || || (1)	0.645	0.245	0.135	0.135	-0.135	-0.275
PF3D7_0620700	PF3D7_0620700 || PF3D7_0620700 || DnaJ protein, putative || || (2)	0.31	0.11	-0.27	-0.01	-0.26	-0.02
PF3D7_0620800	PF3D7_0620800 || PF3D7_0620800 || tRNA Alanine || || (1)	2.315	1.685	0.555	1.645	-0.555	-1.155
PF3D7_0620900	PF3D7_0620900 || PF3D7_0620900 || tRNA Leucine || || (1)	0.915	0.145	0.415	0.045	-0.045	-0.345
PF3D7_0621000	PF3D7_0621000 || PF3D7_0621000 || conserved Plasmodium protein, unknown function || || (3)	-0.435	-0.155	0.465	0.385	0.045	-0.175
PF3D7_0621100	PF3D7_0621100 || PF3D7_0621100 || conserved Plasmodium protein, unknown function || || (4)	0.97	0.27	-0.72	-0.02	-0.74	-0.44
PF3D7_0621200	PF3D7_0621200 || PF3D7_0621200 || pyridoxine biosynthesis protein PDX1 (PDX1) || pyridoxine biosynthetic process || (1)	0.19	0.32	0.54	0.48	-0.19	-0.5
PF3D7_0621300	PF3D7_0621300 || PF3D7_0621300 || mRNA binding Pumilio-homology domain protein, putative || || (3)	0.11	0.3	0.34	0.25	-0.11	-0.31
PF3D7_0621400	PF3D7_0621400 || PF3D7_0621400 || Pf77 protein (ALV7) || || (2)	0.46	0.39	-0.03	0.03	-0.32	0.23
PF3D7_0621500	PF3D7_0621500 || PF3D7_0621500 || conserved Plasmodium protein, unknown function || || (1)	-0.115	0.175	0.475	0.635	0.115	-0.325
PF3D7_0621600	PF3D7_0621600 || PF3D7_0621600 || tRNA Serine || || (1)	0.95	0.26	0.1	-0.02	0.02	-0.53
PF3D7_0621700	PF3D7_0621700 || PF3D7_0621700 || conserved Plasmodium protein, unknown function || || (5)	-0.96	-0.55	0.33	-0.48	0.52	0.35
PF3D7_0621800	PF3D7_0621800 || PF3D7_0621800 || nascent polypeptide associated complex alpha chain, putative || 'de novo' cotranslational protein folding || (1)	0.035	0.085	0.255	0.225	-0.035	-0.415
PF3D7_0621900	PF3D7_0621900 || PF3D7_0621900 || conserved Plasmodium protein, unknown function || || (3)	0.05	0.19	0.16	0.25	-0.1	-0.3
PF3D7_0622000	PF3D7_0622000 || PF3D7_0622000 || conserved Plasmodium protein, unknown function || || (1)	-0.565	-0.095	0.405	1.035	0.105	0.095
PF3D7_0622100	PF3D7_0622100 || PF3D7_0622100 || conserved Plasmodium protein, unknown function || || (4)	0.505	-0.025	-0.425	0.025	-0.825	-0.115
PF3D7_0622200	PF3D7_0622200 || PF3D7_0622200 || radical SAM protein, putative || || (3)	0.06	0.36	0.6	0.83	-0.59	-0.58
PF3D7_0622300	PF3D7_0622300 || PF3D7_0622300 || vacuolar transporter chaperone, putative || || (3)	-0.515	-0.595	-0.065	-0.035	0.035	0.165
PF3D7_0622400	PF3D7_0622400 || PF3D7_0622400 || conserved Apicomplexan protein, unknown function || || (1)	-0.545	-0.585	-0.045	-0.195	1.395	0.985
PF3D7_0622500	PF3D7_0622500 || PF3D7_0622500 || RNA methyltransferase, putative || || (2)	-0.185	0.355	0.885	0.745	0.055	-0.085
PF3D7_0622600	PF3D7_0622600 || PF3D7_0622600 || conserved Plasmodium protein, unknown function || || (1)	0.565	0.125	-0.575	-0.095	0.525	0.095
PF3D7_0622700	PF3D7_0622700 || PF3D7_0622700 || conserved Plasmodium membrane protein, unknown function || || (2)	-0.665	0.025	0.215	0.395	0.485	-0.025
PF3D7_0622800	PF3D7_0622800 || PF3D7_0622800 || leucine--tRNA ligase, putative || leucyl-tRNA aminoacylation || (5)	-0.29	0.01	0.04	-0.01	-0.11	-0.18
PF3D7_0622900	PF3D7_0622900 || PF3D7_0622900 || transcription factor with AP2 domain(s), putative (ApiAP2) || || (7)	0.72	0.77	0.52	0.84	-0.8	-0.52
PF3D7_0623000	PF3D7_0623000 || PF3D7_0623000 || chorismate synthase (CS) || chorismate biosynthetic process || (2)	-0.8	-0.33	0.09	-0.03	0.37	0.14
PF3D7_0623100	PF3D7_0623100 || PF3D7_0623100 || coronin binding protein, putative || || (3)	0.3	0.15	0.22	0.14	-0.14	-0.27
PF3D7_0623200	PF3D7_0623200 || PF3D7_0623200 || ferredoxin NADP reductase (FNR) || || (2)	0.12	0.3	-0.1	0.13	0.1	-0.42
PF3D7_0623300	PF3D7_0623300 || PF3D7_0623300 || EGF-like membrane protein, putative || || (1)	-0.295	-0.145	-0.775	-0.385	1.165	0.745
PF3D7_0623400	PF3D7_0623400 || PF3D7_0623400 || RNA-binding protein mei2 homologue, putative || positive regulation of meiosis || (2)	-0.04	0.24	-0.7	-0.29	0.01	0.41
PF3D7_0623500	PF3D7_0623500 || PF3D7_0623500 || superoxide dismutase (SOD2) || response to oxidative stress; removal of superoxide radicals || (1)	0.18	0.15	-0.24	0.01	0.16	-0.01
PF3D7_0623600	PF3D7_0623600 || PF3D7_0623600 || transcription or splicing factor-like protein, putative || RNA splicing || (2)	0.125	0.205	-0.085	0.085	0.055	-0.055
PF3D7_0623700	PF3D7_0623700 || PF3D7_0623700 || ATP dependent DEAD-box helicase, putative || RNA metabolic process || (4)	-0.295	-0.375	0.085	-0.245	0.315	0.015
PF3D7_0623800	PF3D7_0623800 || PF3D7_0623800 || protein kinase, putative (TKL4) || || (7)	0.98	0.51	0.39	0.35	-0.71	-0.47
PF3D7_0623900	PF3D7_0623900 || PF3D7_0623900 || ribonuclease H2 subunit A, putative || RNA catabolic process || (1)	-1.04	0.21	-0.27	-0.05	0.78	0.6
PF3D7_0624000	PF3D7_0624000 || PF3D7_0624000 || hexokinase (HK) || || (2)	-0.07	0.23	-0.07	0.07	0.71	0.41
PF3D7_0624100	PF3D7_0624100 || PF3D7_0624100 || conserved Plasmodium protein, unknown function || || (1)	-0.255	-0.245	-0.805	-0.545	0.525	0.495
PF3D7_0624200	PF3D7_0624200 || PF3D7_0624200 || conserved Plasmodium protein, unknown function || || (1)	-0.58	-0.21	-0.02	0.21	0	0
PF3D7_0624300	PF3D7_0624300 || PF3D7_0624300 || conserved Plasmodium protein, unknown function || || (1)	0.005	-0.235	0.025	0.325	0.145	-0.005
PF3D7_0624400	PF3D7_0624400 || PF3D7_0624400 || conserved Plasmodium protein, unknown function || || (2)	-0.33	-0.31	0.03	-0.01	0.26	0.07
PF3D7_0624500	PF3D7_0624500 || PF3D7_0624500 || anaphase promoting complex subunit, putative || || (1)	0.805	-0.125	-0.495	-0.125	0.425	0.315
PF3D7_0624600	PF3D7_0624600 || PF3D7_0624600 || SNF2 helicase, putative (ISWI) || chromatin remodeling || (8)	-0.155	-0.295	0.115	-0.115	-0.155	0.165
PF3D7_0624700	PF3D7_0624700 || PF3D7_0624700 || N-acetylglucosaminylphosphatidylinositol deacetylase, putative || GPI anchor biosynthetic process || (1)	-0.19	-0.02	-1.28	-0.39	0.94	0.83
PF3D7_0624800	PF3D7_0624800 || PF3D7_0624800 || conserved Plasmodium protein, unknown function || || (2)	-0.15	0.44	-1.09	-0.12	0.12	-0.47
PF3D7_0624900	PF3D7_0624900 || PF3D7_0624900 || conserved Plasmodium protein, unknown function || || (2)	-0.345	-0.105	-0.145	-0.035	0.125	0.035
PF3D7_0625000	PF3D7_0625000 || PF3D7_0625000 || || || (2)	1.23	-0.16	-0.96	-0.57	-0.34	0.16
PF3D7_0625100	PF3D7_0625100 || PF3D7_0625100 || sphingomyelin synthase 2, putative (SMS2) || || (2)	-0.21	0.37	-0.8	-0.41	0.35	0.18
PF3D7_0625200	PF3D7_0625200 || PF3D7_0625200 || conserved Plasmodium protein, unknown function || || (2)	-0.26	-0.15	0.11	-0.05	-0.29	0.05
PF3D7_0625300	PF3D7_0625300 || PF3D7_0625300 || DNA polymerase 1, putative || || (5)	-0.315	-1.035	-0.765	-0.735	0.375	0.315
PF3D7_0625400	PF3D7_0625400 || PF3D7_0625400 || conserved Plasmodium protein, unknown function || || (2)	1.1	1.27	0.51	1.09	-0.65	-0.63
PF3D7_0625500	PF3D7_0625500 || PF3D7_0625500 || conserved Plasmodium membrane protein, unknown function || || (1)	-0.215	-0.425	0.325	0.485	-0.005	-0.185
PF3D7_0625600	PF3D7_0625600 || PF3D7_0625600 || poly(A) polymerase PAP, putative || mRNA polyadenylation || (2)	0.36	0.73	0.29	0.73	-0.41	-0.29
PF3D7_0625700	PF3D7_0625700 || PF3D7_0625700 || conserved Plasmodium protein, unknown function || || (1)	-0.115	0.025	-0.025	0.035	1.045	0.765
PF3D7_0625800	PF3D7_0625800 || PF3D7_0625800 || conserved Plasmodium protein, unknown function || || (2)	-0.945	0.155	0.635	0.705	-0.565	-0.355
PF3D7_0625900	PF3D7_0625900 || PF3D7_0625900 || conserved Plasmodium protein, unknown function || || (1)	-0.435	-0.145	0.465	-0.345	0.315	-0.205
PF3D7_0626000	PF3D7_0626000 || PF3D7_0626000 || conserved Plasmodium protein, unknown function || || (5)	-0.04	0.25	-0.02	0.02	0.06	0.02
PF3D7_0626100	PF3D7_0626100 || PF3D7_0626100 || oxidoreductase, short-chain dehydrogenase family, putative || || (2)	-0.635	-0.005	0.005	0.315	0.935	0.705
PF3D7_0626200	PF3D7_0626200 || PF3D7_0626200 || conserved Plasmodium protein, unknown function || || (2)	0.08	0.59	0.73	0.62	-0.08	-0.19
PF3D7_0626300	PF3D7_0626300 || PF3D7_0626300 || 3-oxoacyl-acyl-carrier protein synthase I/II (FabB/FabF) || || (2)	0.615	-0.055	-0.555	-0.375	0.535	0.345
PF3D7_0626400	PF3D7_0626400 || PF3D7_0626400 || Sec14 domain containing protein || || (4)	0.19	-0.28	-0.76	-0.46	-0.07	0.07
PF3D7_0626500	PF3D7_0626500 || PF3D7_0626500 || conserved Plasmodium protein, unknown function || || (3)	-0.19	0.19	0.25	-0.26	-0.26	-0.32
PF3D7_0626600	PF3D7_0626600 || PF3D7_0626600 || conserved Plasmodium protein, unknown function || || (1)	-0.79	0.5	0.49	1.25	0.19	-0.19
PF3D7_0626700	PF3D7_0626700 || PF3D7_0626700 || conserved protein, unknown function || || (2)	0.195	0.285	-0.335	-0.195	0.725	0.295
PF3D7_0626800	PF3D7_0626800 || PF3D7_0626800 || pyruvate kinase (PyrK) || || (2)	-0.29	0.02	-0.27	-0.24	0.83	0.69
PF3D7_0626840	PF3D7_0626840 || PF3D7_0626840 || putative ncRNA || || (1)	1.235	0.195	-0.055	0.055	0.105	-0.255
PF3D7_0626900	PF3D7_0626900 || PF3D7_0626900 || mitochondrial ribosomal protein L46 precursor, putative || || (2)	-0.43	-0.37	0.41	-0.11	0.04	0.08
PF3D7_0627000	PF3D7_0627000 || PF3D7_0627000 || conserved Plasmodium protein, unknown function || || (1)	-0.61	-0.03	0.79	0.67	-0.64	0.16
PF3D7_0627100	PF3D7_0627100 || PF3D7_0627100 || ankyrin-repeat protein, putative || || (5)	0.31	-0.02	0.02	-0.14	-0.35	-0.21
PF3D7_0627200	PF3D7_0627200 || PF3D7_0627200 || myosin light chain, putative || || (1)	-0.255	-0.475	-0.725	-0.425	0.275	0.255
PF3D7_0627300	PF3D7_0627300 || PF3D7_0627300 || E3 ubiquitin-protein ligase RNF5, putative (RNF5) || || (2)	-0.125	-0.055	0.115	0.055	-0.135	-0.215
PF3D7_0627400	PF3D7_0627400 || PF3D7_0627400 || mitochondrial import inner membrane translocase subunit TIM22, putative (TIM22) || protein targeting to mitochondrion || (1)	-0.515	-0.085	0.085	0.095	0.775	0.425
PF3D7_0627500	PF3D7_0627500 || PF3D7_0627500 || 4-methyl-5(B-hydroxyethyl)-thiazol monophosphate biosynthesis enzyme || thiamine biosynthetic process || (1)	-0.055	0.225	0.035	-0.035	0.795	0.505
PF3D7_0627600	PF3D7_0627600 || PF3D7_0627600 || conserved Plasmodium protein, unknown function || || (2)	-0.03	-0.08	1.06	0.81	-0.06	0.16
PF3D7_0627700	PF3D7_0627700 || PF3D7_0627700 || transportin || || (4)	-0.4	-0.1	-0.06	-0.23	0.06	0.08
PF3D7_0627800	PF3D7_0627800 || PF3D7_0627800 || acetyl-CoA synthetase, putative || generation of precursor metabolites and energy || (3)	-0.01	0.04	-0.2	-0.09	0.28	0.18
PF3D7_0627900	PF3D7_0627900 || PF3D7_0627900 || conserved Plasmodium protein, unknown function || || (1)	0.27	0.32	0.04	0.4	-0.04	-0.26
PF3D7_0628000	PF3D7_0628000 || PF3D7_0628000 || 6-pyruvoyltetrahydropterin synthase (PTPS) || tetrahydrobiopterin biosynthetic process || (1)	-0.84	-0.19	0.49	-0.15	0.96	0.07
PF3D7_0628100	PF3D7_0628100 || PF3D7_0628100 || HECT-domain (ubiquitin-transferase), putative || || (29)	0.985	0.275	-0.655	-0.115	-1.135	-0.765
PF3D7_0628200	PF3D7_0628200 || PF3D7_0628200 || protein kinase PK4 (PK4) || || (9)	-0.285	-0.235	0.095	-0.095	-0.165	0.175
PF3D7_0628300	PF3D7_0628300 || PF3D7_0628300 || choline/ethanolaminephosphotransferase, putative (CEPT) || || (2)	1.625	0.795	-0.965	-0.055	-0.075	0.015
PF3D7_0628500	PF3D7_0628500 || PF3D7_0628500 || conserved Plasmodium protein, unknown function || || (1)	0.155	-0.235	0.055	-0.035	0.415	0.035
PF3D7_0628600	PF3D7_0628600 || PF3D7_0628600 || conserved Plasmodium protein, unknown function || || (2)	-0.28	0.44	0.5	0.39	-0.31	-0.37
PF3D7_0628700	PF3D7_0628700 || PF3D7_0628700 || conserved Plasmodium protein, unknown function || || (2)	-0.36	0.06	0.55	0.8	0.15	-0.06
PF3D7_0628800	PF3D7_0628800 || PF3D7_0628800 || glutamyl-tRNA(Gln) amidotransferase subunit B, putative || glutamyl-tRNA aminoacylation || (3)	-0.55	-0.45	0.14	-0.28	1.02	0.7
PF3D7_0628900	PF3D7_0628900 || PF3D7_0628900 || RAP protein, putative || || (4)	-0.375	-0.515	0.015	-0.435	0.805	0.555
PF3D7_0629000	PF3D7_0629000 || PF3D7_0629000 || conserved protein, unknown function || || (1)	-0.63	-0.1	0.4	0.05	0.83	0.48
PF3D7_0629100	PF3D7_0629100 || PF3D7_0629100 || nicotinate phosphoribosyltransferase, putative || || (2)	-0.265	0.005	0.115	0.195	0.335	-0.005
PF3D7_0629200	PF3D7_0629200 || PF3D7_0629200 || DnaJ protein, putative || response to unfolded protein; response to heat || (2)	-0.235	0.025	-0.025	0.125	0.415	0.195
PF3D7_0629300	PF3D7_0629300 || PF3D7_0629300 || phosphatidylcholine-sterol acyltransferase precursor, putative (PL) || || (3)	0.95	1	0.17	0.27	-0.26	-0.17
PF3D7_0629400	PF3D7_0629400 || PF3D7_0629400 || RNA binding protein, putative || || (3)	-1.15	-0.91	-0.15	-0.82	0.26	0.16
PF3D7_0629500	PF3D7_0629500 || PF3D7_0629500 || amino acid transporter, putative || amino acid transport || (2)	0.17	0.08	0.01	-0.13	0.3	-0.01
PF3D7_0629600	PF3D7_0629600 || PF3D7_0629600 || conserved Plasmodium protein, unknown function || || (1)	0.225	0.635	0.115	0.525	-0.115	-0.495
PF3D7_0629700	PF3D7_0629700 || PF3D7_0629700 || SET domain protein, putative (SET1) || || (19)	-0.555	-0.435	-0.075	-0.355	0.075	0.465
PF3D7_0629800	PF3D7_0629800 || PF3D7_0629800 || cullin-like protein, putative || G1/S transition of mitotic cell cycle; regulation of cell cycle || (4)	0.16	0.01	0.21	0.14	-0.21	-0.21
PF3D7_0629900	PF3D7_0629900 || PF3D7_0629900 || sec14-like cytosolic factor or phosphatidylinositol/phosphatidylcholine transfer protein, putative || vesicle-mediated transport || (1)	0.85	0.81	0.41	0.66	-0.41	-0.56
PF3D7_0630000	PF3D7_0630000 || PF3D7_0630000 || CPW-WPC family protein || || (1)	-0.655	0.535	0.345	0.405	-0.015	0.015
PF3D7_0630100	PF3D7_0630100 || PF3D7_0630100 || conserved Plasmodium protein, unknown function || || (2)	0.19	0.92	1.04	0.98	-0.23	-0.19
PF3D7_0630200	PF3D7_0630200 || PF3D7_0630200 || secreted ookinete protein, putative (PSOP6) || || (1)	0.245	0.805	0.295	0.165	-0.215	-0.295
PF3D7_0630300	PF3D7_0630300 || PF3D7_0630300 || DNA polymerase epsilon, catalytic subunit a, putative || DNA-dependent DNA replication || (9)	-0.43	-0.87	-1.05	-0.7	0.67	0.61
PF3D7_0630400	PF3D7_0630400 || PF3D7_0630400 || conserved Plasmodium protein, unknown function || || (2)	0.935	0.765	-0.485	0.055	-0.365	-0.065
PF3D7_0630500	PF3D7_0630500 || PF3D7_0630500 || microtubule-associated protein ytm1 homologue, putative || cytoskeleton organization || (2)	-0.76	0.45	0.54	0.72	0.11	-0.11
PF3D7_0630600	PF3D7_0630600 || PF3D7_0630600 || conserved Plasmodium protein, unknown function || || (3)	-0.735	-0.195	0.205	-0.025	-0.165	0.025
PF3D7_0630700	PF3D7_0630700 || PF3D7_0630700 || conserved Plasmodium protein, unknown function || || (2)	-0.39	0.43	0.49	1.09	-0.13	-0.03
PF3D7_0630800	PF3D7_0630800 || PF3D7_0630800 || conserved Plasmodium protein, unknown function || || (1)	0.125	0.385	0.435	0.315	-0.125	-0.135
PF3D7_0630900	PF3D7_0630900 || PF3D7_0630900 || DEAD/DEAH box ATP-dependent RNA helicase (Has1p) || RNA metabolic process || (2)	0.375	0.215	0.575	0.405	-0.215	-0.495
PF3D7_0631800	PF3D7_0631800 || PF3D7_0631800 || rifin (RIF) || antigenic variation || (1)	0.14	0.27	-0.06	-0.8	0.47	0.06
PF3D7_0631900	PF3D7_0631900 || PF3D7_0631900 || stevor || || (1)	1.465	0.765	0.005	-0.065	0.025	-0.005
PF3D7_0632000	PF3D7_0632000 || PF3D7_0632000 || rifin (RIF) || antigenic variation || (2)	1.44	0.49	-0.45	0.11	0.48	-0.12
PF3D7_0632400	PF3D7_0632400 || PF3D7_0632400 || rifin (RIF) || antigenic variation || (2)	1.06	0.57	0	0	0.51	-0.02
PF3D7_0632500	PF3D7_0632500 || PF3D7_0632500 || erythrocyte membrane protein 1, PfEMP1 (VAR) || cytoadherence to microvasculature, mediated by symbiont protein; modulation by symbiont of host erythrocyte aggregation; antigenic variation || (11)	0.96	1.04	0.08	0.36	-0.08	-0.35
PF3D7_0632700	PF3D7_0632700 || PF3D7_0632700 || rifin (RIF) || || (1)	0.455	0.955	-0.565	-0.025	0.025	0.145
PF3D7_0632800	PF3D7_0632800 || PF3D7_0632800 || erythrocyte membrane protein 1, PfEMP1 (VAR) || cytoadherence to microvasculature, mediated by symbiont protein; modulation by symbiont of host erythrocyte aggregation; antigenic variation || (4)	0.755	0.995	0.325	0.485	-0.325	-0.775
PF3D7_0700100	PF3D7_0700100 || PF3D7_0700100 || erythrocyte membrane protein 1, PfEMP1 (VAR) || || (6)	0.715	0.745	-0.015	0.125	0.015	-0.145
PF3D7_0700200	PF3D7_0700200 || PF3D7_0700200 || rifin (RIF) || || (1)	0.69	0.96	-0.23	-0.03	0.41	0.03
PF3D7_0700800	PF3D7_0700800 || PF3D7_0700800 || Pfmc-2TM Maurer's cleft two transmembrane protein (MC-2TM) || || (1)	0.565	0.015	-0.015	0.135	0.565	-0.555
PF3D7_0700900	PF3D7_0700900 || PF3D7_0700900 || RESA-like protein, pseudogene || || (1)	-0.35	0.1	0.42	0.25	-0.06	0.06
PF3D7_0701000	PF3D7_0701000 || PF3D7_0701000 || erythrocyte membrane protein 1 (PfEMP1), pseudogene || || (1)	0.12	0.86	-0.76	0.46	0.38	-0.12
PF3D7_0701600	PF3D7_0701600 || PF3D7_0701600 || Pfmc-2TM Maurer's cleft two transmembrane protein (MC-2TM) || || (1)	0.09	0.36	-0.09	0.6	0.58	-0.84
PF3D7_0701800	PF3D7_0701800 || PF3D7_0701800 || rifin (RIF) || antigenic variation || (1)	0.63	0.41	0.42	0.23	-0.23	-0.26
PF3D7_0701900	PF3D7_0701900 || PF3D7_0701900 || Plasmodium exported protein, unknown function || || (3)	1.98	1.73	0.97	1.82	-0.97	-1.06
PF3D7_0702000	PF3D7_0702000 || PF3D7_0702000 || Plasmodium exported protein (hyp12), unknown function || || (1)	2.375	1.865	0.735	1.515	-0.735	-1.265
PF3D7_0702100	PF3D7_0702100 || PF3D7_0702100 || Plasmodium exported protein (PHISTb), unknown function, pseudogene || || (2)	2.715	2.265	0.725	1.805	-0.905	-0.725
PF3D7_0702200	PF3D7_0702200 || PF3D7_0702200 || lysophospholipase, putative || phospholipid metabolic process || (2)	1.865	1.695	0.495	1.455	-0.745	-0.495
PF3D7_0702300	PF3D7_0702300 || PF3D7_0702300 || sporozoite threonine and asparagine-rich protein (STARP) || || (2)	2.335	1.785	0.825	1.345	-0.825	-0.995
PF3D7_0702400	PF3D7_0702400 || PF3D7_0702400 || conserved Plasmodium protein, unknown function || || (1)	0.885	0.775	0.335	0.755	-0.615	-0.935
PF3D7_0702500	PF3D7_0702500 || PF3D7_0702500 || Plasmodium exported protein, unknown function || || (1)	1.355	1.055	0.465	0.775	-0.595	-0.765
PF3D7_0702600	PF3D7_0702600 || PF3D7_0702600 || chitinase precursor fragment, truncated || || (1)	0.795	0.455	0.885	0.455	-0.495	-0.455
PF3D7_0702700	PF3D7_0702700 || PF3D7_0702700 || tRNA Alanine || || (1)	0.9	0.18	0.07	-0.06	0.06	-0.93
PF3D7_0702800	PF3D7_0702800 || PF3D7_0702800 || tRNA Tyrosine || || (1)	1.38	0.33	0.25	-0.15	0.15	-0.63
PF3D7_0702900	PF3D7_0702900 || PF3D7_0702900 || centrin, putative || || (1)	-0.07	0.25	0.07	0.19	0.28	-0.07
PF3D7_0703000	PF3D7_0703000 || PF3D7_0703000 || conserved Plasmodium protein, unknown function || || (6)	-0.685	-0.525	-0.105	-0.075	0.155	0.075
PF3D7_0703100	PF3D7_0703100 || PF3D7_0703100 || conserved Plasmodium protein, unknown function || || (1)	0.055	0.205	0.285	0.295	-0.055	-0.405
PF3D7_0703200	PF3D7_0703200 || PF3D7_0703200 || conserved Plasmodium protein, unknown function || || (5)	-0.46	-0.66	-0.48	-0.66	0.46	0.52
PF3D7_0703300	PF3D7_0703300 || PF3D7_0703300 || conserved Plasmodium protein, unknown function || || (1)	-0.51	0.22	0.46	0.4	0.36	-0.22
PF3D7_0703400	PF3D7_0703400 || PF3D7_0703400 || conserved Plasmodium protein, unknown function || || (3)	-0.705	-0.265	0.335	0.385	-0.025	0.255
PF3D7_0703500	PF3D7_0703500 || PF3D7_0703500 || erythrocyte membrane-associated antigen || || (7)	0.015	-0.235	0.055	-0.015	-0.025	-0.025
PF3D7_0703600	PF3D7_0703600 || PF3D7_0703600 || conserved Plasmodium protein, unknown function || || (1)	0.835	-0.405	-0.945	-0.495	0.025	0.145
PF3D7_0703700	PF3D7_0703700 || PF3D7_0703700 || conserved Plasmodium protein, unknown function || || (1)	-0.61	0.4	0.45	0.62	-0.33	-0.36
PF3D7_0703800	PF3D7_0703800 || PF3D7_0703800 || conserved Plasmodium protein, unknown function || || (3)	-0.42	0.06	0.17	-0.06	-0.46	-0.16
PF3D7_0703900	PF3D7_0703900 || PF3D7_0703900 || conserved Plasmodium membrane protein, unknown function || || (12)	-0.44	0.03	0.28	0.16	-0.03	0.11
PF3D7_0704000	PF3D7_0704000 || PF3D7_0704000 || conserved Plasmodium membrane protein, unknown function || || (10)	-0.55	0.01	-0.02	0.04	0.39	0.41
PF3D7_0704100	PF3D7_0704100 || PF3D7_0704100 || conserved Plasmodium membrane protein, unknown function || || (10)	0.885	0.055	-0.305	-0.055	-0.625	-0.205
PF3D7_0704200	PF3D7_0704200 || PF3D7_0704200 || tRNA m5C-methyltransferase, putative || || (4)	-0.215	0.255	0.535	0.565	0.045	-0.045
PF3D7_0704300	PF3D7_0704300 || PF3D7_0704300 || conserved Plasmodium membrane protein, unknown function || || (6)	0.465	-0.565	-0.475	-0.375	-0.205	0.205
PF3D7_0704400	PF3D7_0704400 || PF3D7_0704400 || phosphoinositide-binding protein, putative || || (3)	-0.485	-0.195	0.125	-0.025	-0.205	0.025
PF3D7_0704500	PF3D7_0704500 || PF3D7_0704500 || serine/threonine protein kinase, putative || || (5)	0.685	0.105	-0.375	-0.075	-0.505	-0.415
PF3D7_0704600	PF3D7_0704600 || PF3D7_0704600 || ubiquitin transferase, putative || || (11)	-0.455	-0.325	0.005	-0.265	-0.005	0.235
PF3D7_0704700	PF3D7_0704700 || PF3D7_0704700 || phosphopantetheine adenylyltransferase, putative (PPAT) || || (4)	0.255	-0.105	-0.145	0.135	-0.285	-0.255
PF3D7_0704800	PF3D7_0704800 || PF3D7_0704800 || conserved Plasmodium protein, unknown function || || (4)	0.335	-0.075	-0.265	-0.195	0.075	-0.095
PF3D7_0704900	PF3D7_0704900 || PF3D7_0704900 || peptide chain release factor, putative || || (1)	-0.555	0.015	0.625	-0.255	0.795	0.265
PF3D7_0705000	PF3D7_0705000 || PF3D7_0705000 || methyltransferase, putative || || (4)	-0.535	0.005	0.315	0.345	-0.465	-0.235
PF3D7_0705100	PF3D7_0705100 || PF3D7_0705100 || conserved Plasmodium protein, unknown function || || (3)	0.52	-0.16	-0.41	0.16	-1.06	-0.53
PF3D7_0705200	PF3D7_0705200 || PF3D7_0705200 || conserved Plasmodium protein, unknown function || || (5)	-0.945	-0.785	0.015	-0.535	0.605	0.315
PF3D7_0705300	PF3D7_0705300 || PF3D7_0705300 || origin recognition complex subunit 2, putative (ORC2) || DNA replication initiation || (3)	-0.09	-0.3	-0.57	-0.43	0.18	0.09
PF3D7_0705400	PF3D7_0705400 || PF3D7_0705400 || DNA replication licensing factor MCM7, putative (MCM7) || || (3)	-0.62	-0.61	-0.99	-0.74	0.61	0.7
PF3D7_0705500	PF3D7_0705500 || PF3D7_0705500 || inositol-phosphate phosphatase, putative || || (8)	-0.025	0.025	-0.285	0.115	-0.855	-0.495
PF3D7_0705600	PF3D7_0705600 || PF3D7_0705600 || RNA helicase, putative || || (4)	-1.16	-0.83	0.32	-0.45	-0.01	0.03
PF3D7_0705700	PF3D7_0705700 || PF3D7_0705700 || 40S ribosomal protein S29, putative || || (1)	0.065	-0.015	0.015	-0.195	0.285	0.055
PF3D7_0705800	PF3D7_0705800 || PF3D7_0705800 || Ca chelating serine protease, putative || || (1)	-0.37	0.15	-0.19	0.14	-0.02	0.06
PF3D7_0705900	PF3D7_0705900 || PF3D7_0705900 || ATP synthase subunit C, putative || || (1)	0.03	-0.55	-0.89	-0.75	1.11	1.03
PF3D7_0706000	PF3D7_0706000 || PF3D7_0706000 || conserved Plasmodium protein, unknown function || || (4)	-0.2	-0.1	-0.15	0.06	0.07	0.05
PF3D7_0706100	PF3D7_0706100 || PF3D7_0706100 || conserved Plasmodium protein, unknown function || || (5)	-0.375	-0.495	-0.255	-0.515	0.415	0.435
PF3D7_0706200	PF3D7_0706200 || PF3D7_0706200 || conserved Plasmodium protein, unknown function || || (1)	-0.655	-0.235	-0.015	0.035	1.175	0.715
PF3D7_0706300	PF3D7_0706300 || PF3D7_0706300 || conserved Plasmodium protein, unknown function || || (1)	1.97	1.49	-0.13	0.6	0.13	-0.14
PF3D7_0706400	PF3D7_0706400 || PF3D7_0706400 || ribosomal protein, L37e, putative || || (1)	-0.125	0.035	0.575	0.065	-0.075	-0.205
PF3D7_0706500	PF3D7_0706500 || PF3D7_0706500 || conserved Plasmodium protein, unknown function || || (5)	-0.165	-0.125	0.325	-0.135	-0.125	0.125
PF3D7_0706600	PF3D7_0706600 || PF3D7_0706600 || conserved Plasmodium protein, unknown function || || (2)	-0.51	-0.44	0.48	0.28	1.45	0.38
PF3D7_0706700	PF3D7_0706700 || PF3D7_0706700 || DNA mismatch repair protein, putative (MSH2-2) || || (3)	0.085	0.315	0.645	0.055	-0.055	-0.245
PF3D7_0706800	PF3D7_0706800 || PF3D7_0706800 || tRNA Threonine || || (1)	1.045	0.335	0.365	0.185	-0.185	-0.595
PF3D7_0706900	PF3D7_0706900 || PF3D7_0706900 || tRNA Histidine || || (1)	1.565	0.525	0.745	0.805	-0.525	-1.465
PF3D7_0707200	PF3D7_0707200 || PF3D7_0707200 || conserved Plasmodium protein, unknown function || || (6)	-0.23	-0.56	-0.18	-0.27	0.18	0.37
PF3D7_0707300	PF3D7_0707300 || PF3D7_0707300 || rhoptry-associated membrane antigen (RAMA) || || (3)	1.14	0.19	-0.54	-0.14	-0.62	-0.57
PF3D7_0707400	PF3D7_0707400 || PF3D7_0707400 || AAA family ATPase, putative || || (2)	-0.36	-0.13	0.47	0.14	0.32	0.05
PF3D7_0707500	PF3D7_0707500 || PF3D7_0707500 || conserved Plasmodium protein, unknown function || || (5)	1.205	1.215	0.335	0.845	-0.335	-0.435
PF3D7_0707600	PF3D7_0707600 || PF3D7_0707600 || conserved Plasmodium protein, unknown function || || (1)	0.58	0.57	0.04	0.57	-0.12	-0.08
PF3D7_0707700	PF3D7_0707700 || PF3D7_0707700 || ubiquitin-protein ligase e3, putative || || (3)	0.07	-0.15	0.04	-0.13	-0.04	-0.11
PF3D7_0707800	PF3D7_0707800 || PF3D7_0707800 || RAP protein, putative || || (4)	-0.53	-0.77	-0.18	-0.48	0.25	0.28
PF3D7_0707900	PF3D7_0707900 || PF3D7_0707900 || large ribosomal subunit processing protein, putative || || (1)	0.195	0.155	0.515	0.135	-0.135	-0.275
PF3D7_0708000	PF3D7_0708000 || PF3D7_0708000 || cytoskeleton associated protein, putative || || (3)	-0.8	-0.54	0.28	-0.28	0.73	0.4
PF3D7_0708100	PF3D7_0708100 || PF3D7_0708100 || DNA-directed RNA polymerase 2 8.2 kDa polypeptide, putative || transcription from RNA polymerase II promoter || (1)	0.04	0.49	0.17	0.52	-0.04	-0.17
PF3D7_0708200	PF3D7_0708200 || PF3D7_0708200 || conserved Plasmodium protein, unknown function || || (3)	-0.535	-0.285	0.195	-0.195	-0.235	0.435
PF3D7_0708300	PF3D7_0708300 || PF3D7_0708300 || O-sialoglycoprotein endopeptidase, putative || O-sialoglycoprotein catabolic process || (1)	-0.045	0.185	0.265	0.325	-0.065	-0.375
PF3D7_0708400	PF3D7_0708400 || PF3D7_0708400 || heat shock protein 90 (HSP90) || || (3)	-0.885	-0.875	-0.125	-0.835	0.125	0.495
PF3D7_0708500	PF3D7_0708500 || PF3D7_0708500 || heat shock protein 86 family protein || || (3)	0.06	0.13	0.43	0.41	-0.99	-0.84
PF3D7_0708600	PF3D7_0708600 || PF3D7_0708600 || heat shock protein 86 family protein || || (1)	0.18	-0.4	1.42	0.47	-0.14	0.14
PF3D7_0708700	PF3D7_0708700 || PF3D7_0708700 || Cg8 protein || || (1)	-0.03	-0.7	-1.14	-0.9	0.23	0.37
PF3D7_0708800	PF3D7_0708800 || PF3D7_0708800 || heat shock protein 110 (HSP110c) || || (3)	-0.355	-0.275	0.155	0.015	-0.015	-0.025
PF3D7_0708900	PF3D7_0708900 || PF3D7_0708900 || Cg3 protein || || (1)	0.09	0.19	0.11	0.6	-0.31	-0.09
PF3D7_0709000	PF3D7_0709000 || PF3D7_0709000 || chloroquine resistance transporter (CRT) || || (2)	0.795	0.765	0.145	0.535	-0.145	-0.595
PF3D7_0709100	PF3D7_0709100 || PF3D7_0709100 || Cg1 protein || || (4)	-0.22	-0.56	-0.69	-0.59	0.77	0.75
PF3D7_0709200	PF3D7_0709200 || PF3D7_0709200 || Cg6 protein,glutaredoxin-like protein (GLP3) || || (1)	1.97	0.55	0.1	-0.02	-0.04	0.02
PF3D7_0709300	PF3D7_0709300 || PF3D7_0709300 || Cg2 protein (CG2) || || (8)	-0.05	0.01	-0.13	-0.05	0.38	0.4
PF3D7_0709400	PF3D7_0709400 || PF3D7_0709400 || Cg7 protein || || (4)	-0.44	-0.72	-0.25	-0.52	0.25	0.35
PF3D7_0709500	PF3D7_0709500 || PF3D7_0709500 || conserved Plasmodium protein, unknown function || || (1)	-1.015	-0.385	-0.035	-0.085	0.795	0.455
PF3D7_0709600	PF3D7_0709600 || PF3D7_0709600 || rRNA/tRNA ribonuclease MRP/P subunit, putative || || (4)	0.09	0.48	0.56	0.66	-0.09	-0.18
PF3D7_0709700	PF3D7_0709700 || PF3D7_0709700 || lysophospholipase, putative || phospholipid metabolic process || (2)	-0.03	0.14	-0.22	0.01	-0.01	0.11
PF3D7_0709800	PF3D7_0709800 || PF3D7_0709800 || conserved Plasmodium protein, unknown function || || (1)	0.585	0.015	0.075	0.335	-0.015	-0.315
PF3D7_0709900	PF3D7_0709900 || PF3D7_0709900 || conserved Plasmodium membrane protein, unknown function || || (7)	-0.22	-0.15	-0.04	-0.32	0.04	0.06
PF3D7_0710000	PF3D7_0710000 || PF3D7_0710000 || conserved Plasmodium protein, unknown function || || (10)	-0.16	-0.69	-0.71	-0.65	0.16	0.39
PF3D7_0710100	PF3D7_0710100 || PF3D7_0710100 || conserved Plasmodium protein, unknown function || || (2)	0.375	0.165	0.365	0.475	-0.195	-0.265
PF3D7_0710200	PF3D7_0710200 || PF3D7_0710200 || conserved Plasmodium protein, unknown function || || (9)	-0.415	-1.055	0.315	-0.505	-0.165	0.165
PF3D7_0710300	PF3D7_0710300 || PF3D7_0710300 || conserved Plasmodium membrane protein, unknown function || || (1)	0.175	-0.155	0.185	-0.135	0.875	0.135
PF3D7_0710400	PF3D7_0710400 || PF3D7_0710400 || nucleotide excision repair protein, putative || || (2)	-0.01	0.61	0.85	1.06	0.01	-0.26
PF3D7_0710500	PF3D7_0710500 || PF3D7_0710500 || conserved Plasmodium protein, unknown function || || (1)	-0.88	-0.52	-0.18	-0.36	0.98	0.51
PF3D7_0710600	PF3D7_0710600 || PF3D7_0710600 || 60S ribosomal protein L34a, putative || || (1)	-0.135	-0.125	0.505	0.385	-0.045	-0.195
PF3D7_0710700	PF3D7_0710700 || PF3D7_0710700 || conserved Plasmodium protein, unknown function || || (1)	0.675	0.375	0.325	0.165	-0.525	-0.425
PF3D7_0710800	PF3D7_0710800 || PF3D7_0710800 || conserved Plasmodium protein, unknown function || || (2)	0.04	0.07	0.15	0.36	-0.04	-0.19
PF3D7_0710900	PF3D7_0710900 || PF3D7_0710900 || mitochondrial ribosomal protein L1 precursor, putative || || (2)	0.36	-0.01	-0.1	0.01	0.4	0.08
PF3D7_0711000	PF3D7_0711000 || PF3D7_0711000 || AAA family ATPase, CDC48 subfamily (Cdc48) || regulation of cell cycle || (4)	-0.5	-0.5	0.27	-0.35	0.77	0.56
PF3D7_0711100	PF3D7_0711100 || PF3D7_0711100 || conserved Plasmodium membrane protein, unknown function || || (1)	0.955	1.045	0.515	1.035	-0.615	-0.575
PF3D7_0711200	PF3D7_0711200 || PF3D7_0711200 || conserved Plasmodium protein, unknown function || || (3)	-0.43	-0.27	-0.05	0.05	-0.41	0.17
PF3D7_0711300	PF3D7_0711300 || PF3D7_0711300 || conserved Plasmodium protein, unknown function || || (1)	0.02	-0.02	0.06	0.31	0.09	-0.31
PF3D7_0711400	PF3D7_0711400 || PF3D7_0711400 || sin3 associated polypeptide p18-like protein || regulation of transcription from RNA polymerase II promoter || (3)	-0.49	-0.31	0.39	0.05	-0.12	-0.05
PF3D7_0711500	PF3D7_0711500 || PF3D7_0711500 || regulator of chromosome condensation, putative || chromosome condensation; cell cycle || (2)	-0.675	-0.075	0.295	0.075	0.235	0.115
PF3D7_0711700	PF3D7_0711700 || PF3D7_0711700 || erythrocyte membrane protein 1, PfEMP1 (VAR) || cytoadherence to microvasculature, mediated by symbiont protein; modulation by symbiont of host erythrocyte aggregation; antigenic variation || (6)	1.865	0.785	0.555	1.175	-0.555	-1.225
PF3D7_0712000	PF3D7_0712000 || PF3D7_0712000 || erythrocyte membrane protein 1, PfEMP1 (VAR) || cytoadherence to microvasculature, mediated by symbiont protein; modulation by symbiont of host erythrocyte aggregation; antigenic variation || (7)	0.545	0.545	0.185	0.225	-0.185	-0.405
PF3D7_0712100	PF3D7_0712100 || PF3D7_0712100 || Plasmodium RNA of unknown function RUF6-12 || || (1)	2.065	0.285	1.475	-0.165	0.165	-0.635
PF3D7_0712200	PF3D7_0712200 || PF3D7_0712200 || rifin, pseudogene (RIF) || || (2)	0.87	0.22	-0.02	0.17	-0.03	-0.12
PF3D7_0712300	PF3D7_0712300 || PF3D7_0712300 || erythrocyte membrane protein 1, PfEMP1 (VAR) || cytoadherence to microvasculature, mediated by symbiont protein; modulation by symbiont of host erythrocyte aggregation; antigenic variation || (6)	1.035	0.915	0.065	0.345	-0.065	-0.325
PF3D7_0712400	PF3D7_0712400 || PF3D7_0712400 || erythrocyte membrane protein 1, PfEMP1 (VAR) || cytoadherence to microvasculature, mediated by symbiont protein; modulation by symbiont of host erythrocyte aggregation; antigenic variation || (5)	1.035	1.065	-0.005	0.445	0.005	-0.225
PF3D7_0712500	PF3D7_0712500 || PF3D7_0712500 || rifin, pseudogene (RIF) || || (2)	0.705	0.535	-0.115	0.005	0.125	-0.005
PF3D7_0712600	PF3D7_0712600 || PF3D7_0712600 || erythrocyte membrane protein 1, PfEMP1 (VAR) || cytoadherence to microvasculature, mediated by symbiont protein; modulation by symbiont of host erythrocyte aggregation; antigenic variation || (6)	1.225	0.935	-0.095	0.275	0.055	-0.055
PF3D7_0712800	PF3D7_0712800 || PF3D7_0712800 || erythrocyte membrane protein 1, PfEMP1 (VAR) || cytoadherence to microvasculature, mediated by symbiont protein; modulation by symbiont of host erythrocyte aggregation; antigenic variation || (5)	1.085	1.135	0.055	0.225	-0.055	-0.365
PF3D7_0712900	PF3D7_0712900 || PF3D7_0712900 || erythrocyte membrane protein 1, PfEMP1 (VAR) || cytoadherence to microvasculature, mediated by symbiont protein; modulation by symbiont of host erythrocyte aggregation; antigenic variation || (5)	0.995	0.955	0.115	0.505	-0.115	-0.355
PF3D7_0713000	PF3D7_0713000 || PF3D7_0713000 || rifin (RIF) || antigenic variation || (1)	0.16	0.64	-1.07	0.08	0.23	-0.08
PF3D7_0713100	PF3D7_0713100 || PF3D7_0713100 || Pfmc-2TM Maurer's cleft two transmembrane protein (MC-2TM) || || (1)	1.22	-0.25	0.65	0.12	0.71	-0.12
PF3D7_0713200	PF3D7_0713200 || PF3D7_0713200 || RESA-like protein || || (1)	0.37	1.25	0.47	0.57	-0.37	-0.54
PF3D7_0713300	PF3D7_0713300 || PF3D7_0713300 || erythrocyte membrane protein 1 (PfEMP1), pseudogene (VAR) || || (2)	2.07	1.78	0.2	1.23	-0.4	-0.2
PF3D7_0713400	PF3D7_0713400 || PF3D7_0713400 || serpentine receptor, putative (SR25) || || (2)	-0.2	0.67	0.12	0.57	0.08	-0.08
PF3D7_0713500	PF3D7_0713500 || PF3D7_0713500 || conserved Plasmodium protein, unknown function || || (3)	0.705	0.085	-0.115	-0.085	0.215	0.455
PF3D7_0713600	PF3D7_0713600 || PF3D7_0713600 || mitochondrial ribosomal protein S5 precursor, putative || || (3)	-0.5	-0.58	-0.15	-0.54	0.15	0.23
PF3D7_0713700	PF3D7_0713700 || PF3D7_0713700 || conserved Plasmodium protein, unknown function || || (1)	0.17	0.13	-0.07	0.04	0.31	-0.04
PF3D7_0713800	PF3D7_0713800 || PF3D7_0713800 || conserved Plasmodium protein, unknown function || || (1)	0.975	0.325	-0.035	0.055	-0.265	-0.125
PF3D7_0713900	PF3D7_0713900 || PF3D7_0713900 || conserved Plasmodium protein, unknown function || || (11)	-0.205	-0.105	0.185	-0.165	-0.045	0.055
PF3D7_0714000	PF3D7_0714000 || PF3D7_0714000 || histone H2B variant (H2B.Z) || || (1)	0.11	-0.06	-0.16	0	-0.22	0
PF3D7_0714100	PF3D7_0714100 || PF3D7_0714100 || conserved Plasmodium protein, unknown function || || (2)	-0.67	-0.17	0.24	0.02	-0.24	0.03
PF3D7_0714200	PF3D7_0714200 || PF3D7_0714200 || conserved Plasmodium protein, unknown function || || (4)	0.03	-0.06	0.29	-0.03	-0.55	-0.2
PF3D7_0714300	PF3D7_0714300 || PF3D7_0714300 || zinc finger protein, putative (ERF2) || || (4)	0.19	0.02	0.19	0.09	-0.25	-0.12
PF3D7_0714400	PF3D7_0714400 || PF3D7_0714400 || calmodulin, putative || signal transduction || (1)	-0.515	0.315	0.875	1.225	0.205	-0.205
PF3D7_0714500	PF3D7_0714500 || PF3D7_0714500 || transcription elongation factor s-II, putative || regulation of transcription from RNA polymerase II promoter || (2)	-0.585	-0.045	-0.255	-0.345	0.045	0.125
PF3D7_0714600	PF3D7_0714600 || PF3D7_0714600 || conserved Plasmodium protein, unknown function || || (2)	-0.34	-0.08	0.65	0.56	-0.61	-0.48
PF3D7_0714700	PF3D7_0714700 || PF3D7_0714700 || tRNA Asparagine || || (1)	1.2	0.62	-0.21	0.36	0.21	-1.48
PF3D7_0714800	PF3D7_0714800 || PF3D7_0714800 || tRNA Leucine || || (1)	2.05	0.36	1.12	0.03	-0.03	-0.42
PF3D7_0715000	PF3D7_0715000 || PF3D7_0715000 || 4-nitrophenylphosphatase (PNPase) || || (1)	-0.31	0.23	0.37	0.67	0.1	-0.1
PF3D7_0715100	PF3D7_0715100 || PF3D7_0715100 || conserved Plasmodium protein, unknown function || || (1)	0.205	0.665	-0.835	0.035	0.275	-0.035
PF3D7_0715200	PF3D7_0715200 || PF3D7_0715200 || conserved Plasmodium protein, unknown function || || (7)	0.19	-0.36	-0.33	-0.27	-0.11	0.11
PF3D7_0715300	PF3D7_0715300 || PF3D7_0715300 || calcium/calmodulin-dependent protein kinase, putative || signal transduction || (2)	-0.17	0	-1.04	-0.22	0	0.03
PF3D7_0715400	PF3D7_0715400 || PF3D7_0715400 || secreted ookinete protein, putative (PSOP20) || || (1)	0.42	-0.85	-0.61	-0.24	1.89	1.3
PF3D7_0715500	PF3D7_0715500 || PF3D7_0715500 || mitochondrial ATP synthase F1, epsilon subunit, putative || || (1)	0.03	-0.85	-0.99	-0.62	1.32	0.85
PF3D7_0715600	PF3D7_0715600 || PF3D7_0715600 || GTP-binding translation elongation factor tu family protein, putative || translational elongation || (3)	-0.74	-0.82	-0.6	-0.7	0.89	0.71
PF3D7_0715700	PF3D7_0715700 || PF3D7_0715700 || conserved Plasmodium protein, unknown function || || (1)	-0.91	-0.34	-0.86	-0.65	0.84	0.47
PF3D7_0715800	PF3D7_0715800 || PF3D7_0715800 || drug/metabolite exporter, drug/metabolite transporter || || (2)	-0.81	-0.94	-0.39	-0.88	0.55	0.46
PF3D7_0715900	PF3D7_0715900 || PF3D7_0715900 || zinc transporter, putative || zinc ion transport || (2)	-0.355	-0.855	-0.885	-0.795	1.215	0.985
PF3D7_0716000	PF3D7_0716000 || PF3D7_0716000 || RNA binding protein, putative || || (4)	-0.35	-1.02	0.56	0.04	-0.28	-0.04
PF3D7_0716100	PF3D7_0716100 || PF3D7_0716100 || large ribosomal subunit assembling factor, putative || || (4)	-0.005	0.025	0.505	0.335	-0.275	-0.155
PF3D7_0716200	PF3D7_0716200 || PF3D7_0716200 || conserved Plasmodium protein, unknown function || || (3)	0.13	0.2	0.1	0.46	-0.72	-0.63
PF3D7_0716300	PF3D7_0716300 || PF3D7_0716300 || conserved Plasmodium protein, unknown function || || (2)	-1.39	-1.64	-0.25	-1.42	0.25	1.01
PF3D7_0716400	PF3D7_0716400 || PF3D7_0716400 || conserved Plasmodium protein, unknown function || || (1)	-0.5	-0.07	-0.36	-0.17	0.2	0.36
PF3D7_0716500	PF3D7_0716500 || PF3D7_0716500 || conserved Plasmodium protein, unknown function || || (2)	-0.06	-0.13	-0.07	0.07	1.24	0.81
PF3D7_0716600	PF3D7_0716600 || PF3D7_0716600 || cysteine desulfurase, putative (SufS) || cysteine metabolic process || (2)	-0.225	-0.235	-0.185	-0.365	0.465	0.245
PF3D7_0716700	PF3D7_0716700 || PF3D7_0716700 || conserved Plasmodium protein, unknown function || || (3)	-0.36	-0.18	-0.13	-0.31	0.43	0.25
PF3D7_0716800	PF3D7_0716800 || PF3D7_0716800 || eukaryotic translation initiation factor 3 37.28 kDa subunit, putative || regulation of translational initiation || (1)	-0.02	0.05	0.11	0.01	0.27	-0.01
PF3D7_0716900	PF3D7_0716900 || PF3D7_0716900 || drug metabolite transporter, putative || transport || (1)	0.085	0.455	-0.375	-0.565	0.845	0.385
PF3D7_0717000	PF3D7_0717000 || PF3D7_0717000 || conserved Plasmodium membrane protein, unknown function || || (1)	0.14	-0.45	-1.35	-0.66	0.23	0.37
PF3D7_0717100	PF3D7_0717100 || PF3D7_0717100 || conserved Plasmodium protein, unknown function || || (3)	-0.645	-0.515	-0.055	-0.345	0.685	0.495
PF3D7_0717200	PF3D7_0717200 || PF3D7_0717200 || conserved Plasmodium protein, unknown function || || (2)	0.63	-0.03	-0.06	0.03	-0.51	-0.46
PF3D7_0717300	PF3D7_0717300 || PF3D7_0717300 || transcription initiation factor IIE, alpha subunit, putative || transcription initiation from RNA polymerase II promoter || (2)	0.355	0.235	0.285	0.165	-0.205	-0.165
PF3D7_0717400	PF3D7_0717400 || PF3D7_0717400 || queuine tRNA-ribosyltransferase, putative || || (3)	0.015	0.615	0.715	0.685	-0.015	-0.275
PF3D7_0717500	PF3D7_0717500 || PF3D7_0717500 || calcium-dependent protein kinase 4 (CDPK4) || || (2)	0.515	-0.015	-0.055	-0.055	-0.195	0.015
PF3D7_0717600	PF3D7_0717600 || PF3D7_0717600 || conserved Plasmodium protein, unknown function || || (3)	0.15	-0.1	-0.82	-0.56	-0.06	0.06
PF3D7_0717700	PF3D7_0717700 || PF3D7_0717700 || serine--tRNA ligase, putative || || (2)	-0.32	0.09	0.31	-0.02	0.02	0.03
PF3D7_0717800	PF3D7_0717800 || PF3D7_0717800 || conserved Plasmodium protein, unknown function || || (5)	0.245	0.325	0.215	0.225	-0.285	-0.305
PF3D7_0717900	PF3D7_0717900 || PF3D7_0717900 || thioredoxin-like protein || || (2)	-0.49	-0.01	0.47	0.17	0.32	0
PF3D7_0718000	PF3D7_0718000 || PF3D7_0718000 || dynein heavy chain, putative || || (17)	-0.125	-0.215	0.045	-0.235	-0.045	0.275
PF3D7_0718100	PF3D7_0718100 || PF3D7_0718100 || exported serine/threonine protein kinase (EST) || || (8)	-0.62	-0.78	-0.36	-0.66	0.36	0.6
PF3D7_0718300	PF3D7_0718300 || PF3D7_0718300 || cysteine repeat modular protein 2 (CRMP2) || || (8)	0.54	0.1	-0.43	-0.14	0	0
PF3D7_0718400	PF3D7_0718400 || PF3D7_0718400 || mitochondrial ribosomal protein S8 precursor, putative || || (1)	-0.565	-0.485	0.005	-0.445	0.415	0.145
PF3D7_0718500	PF3D7_0718500 || PF3D7_0718500 || prefoldin subunit 3, putative || 'de novo' protein folding || (1)	0.375	-0.255	-0.065	-0.115	0.405	0.135
PF3D7_0718600	PF3D7_0718600 || PF3D7_0718600 || conserved Plasmodium protein, unknown function || || (4)	-0.03	0.01	0.08	-0.08	-0.07	-0.01
PF3D7_0718700	PF3D7_0718700 || PF3D7_0718700 || conserved Plasmodium membrane protein, unknown function || || (2)	-1.565	-0.645	-0.115	-0.495	1.075	0.435
PF3D7_0718800	PF3D7_0718800 || PF3D7_0718800 || conserved Plasmodium protein, unknown function || || (1)	-0.155	0.055	-0.745	-0.245	0.335	0.145
PF3D7_0718900	PF3D7_0718900 || PF3D7_0718900 || conserved Plasmodium protein, unknown function || || (1)	0.07	0.63	-0.85	-0.18	0.38	0.26
PF3D7_0719000	PF3D7_0719000 || PF3D7_0719000 || conserved Plasmodium protein, unknown function || || (1)	-0.065	-0.165	0.155	0.065	0.465	0.085
PF3D7_0719100	PF3D7_0719100 || PF3D7_0719100 || conserved Plasmodium protein, unknown function || || (1)	-0.185	-1.105	-0.725	-0.635	0.715	0.325
PF3D7_0719200	PF3D7_0719200 || PF3D7_0719200 || NIMA related kinase 4 (NEK4) || signal transduction || (1)	0.665	-0.185	0.255	0.215	0.075	-0.175
PF3D7_0719300	PF3D7_0719300 || PF3D7_0719300 || actin-related protein, putative (ARP6) || || (3)	-0.64	0.43	0.73	0.71	-0.48	-0.24
PF3D7_0719400	PF3D7_0719400 || PF3D7_0719400 || conserved Plasmodium protein, unknown function || || (5)	0	-0.42	-0.24	-0.39	0	0.12
PF3D7_0719500	PF3D7_0719500 || PF3D7_0719500 || conserved membrane protein, unknown function || || (2)	-0.1	-0.47	-0.69	-0.49	0.1	0.16
PF3D7_0719600	PF3D7_0719600 || PF3D7_0719600 || 60S ribosomal protein L11a, putative || || (1)	-0.23	0.14	0.53	0.14	0.04	-0.05
PF3D7_0719700	PF3D7_0719700 || PF3D7_0719700 || 40S ribosomal protein S10, putative || translation || (1)	0.14	0.07	0.48	0.19	-0.07	-0.15
PF3D7_0719800	PF3D7_0719800 || PF3D7_0719800 || conserved Plasmodium protein, unknown function || || (2)	0.28	0.03	-0.08	0.03	0.03	-0.03
PF3D7_0719900	PF3D7_0719900 || PF3D7_0719900 || conserved Plasmodium membrane protein, unknown function || || (10)	-0.04	-0.19	-0.44	-0.44	0.04	0.08
PF3D7_0720000	PF3D7_0720000 || PF3D7_0720000 || 3'-5' exoribonuclease Csl4 homolog, putative || rRNA processing || (1)	0.005	0.645	0.375	1.115	-0.005	-0.495
PF3D7_0720100	PF3D7_0720100 || PF3D7_0720100 || small subunit rRNA processing protein, putative || || (1)	0.085	0.955	0.965	1.375	-0.165	-0.315
PF3D7_0720200	PF3D7_0720200 || PF3D7_0720200 || conserved Plasmodium protein, unknown function || || (1)	0.2	0.25	0.05	0.22	-0.05	-0.4
PF3D7_0720300	PF3D7_0720300 || PF3D7_0720300 || conserved Plasmodium protein, unknown function || || (1)	0.075	0.285	-0.645	-0.015	0.215	-0.285
PF3D7_0720400	PF3D7_0720400 || PF3D7_0720400 || ferrodoxin reductase-like protein || || (2)	-0.48	-0.22	0.04	-0.06	0.53	0.33
PF3D7_0720500	PF3D7_0720500 || PF3D7_0720500 || conserved Plasmodium protein, unknown function || || (1)	0.135	-0.345	0.005	-0.045	0.865	0.555
PF3D7_0720600	PF3D7_0720600 || PF3D7_0720600 || conserved Plasmodium protein, unknown function || || (1)	0.33	0.12	-0.38	-0.11	0.11	0.13
PF3D7_0720700	PF3D7_0720700 || PF3D7_0720700 || phosphoinositide-binding protein, putative || || (7)	0.17	0.11	0.03	0.24	-0.78	-0.44
PF3D7_0720800	PF3D7_0720800 || PF3D7_0720800 || Ham1-like protein, putative || || (1)	-0.49	-0.68	-0.36	-0.66	0.51	0.47
PF3D7_0721000	PF3D7_0721000 || PF3D7_0721000 || conserved Plasmodium membrane protein, unknown function || || (10)	-0.295	-0.445	-0.425	-0.545	0.295	0.435
PF3D7_0721100	PF3D7_0721100 || PF3D7_0721100 || conserved Plasmodium protein, unknown function || || (1)	-1.015	-1.205	-0.375	-0.935	1.375	1.615
PF3D7_0721200	PF3D7_0721200 || PF3D7_0721200 || conserved Plasmodium protein, unknown function || || (3)	0.12	0.3	0.17	0.45	-0.14	-0.25
PF3D7_0721300	PF3D7_0721300 || PF3D7_0721300 || DEAD/DEAH box ATP-dependent RNA helicase, putative || RNA metabolic process || (3)	0.025	0.325	0.705	0.675	-0.355	-0.215
PF3D7_0721400	PF3D7_0721400 || PF3D7_0721400 || conserved Plasmodium protein, unknown function || || (1)	-0.385	-0.635	-0.165	-0.625	0.855	0.575
PF3D7_0721500	PF3D7_0721500 || PF3D7_0721500 || conserved Plasmodium membrane protein, unknown function || || (3)	-0.06	-0.62	-0.63	-0.68	0.08	0.09
PF3D7_0721600	PF3D7_0721600 || PF3D7_0721600 || 40S ribosomal protein S5, putative || || (1)	0.44	0.05	0.35	-0.09	0.25	-0.05
PF3D7_0721700	PF3D7_0721700 || PF3D7_0721700 || secreted ookinete protein, putative (PSOP1) || || (2)	-0.23	0.09	-0.03	0.03	0.12	0.21
PF3D7_0721800	PF3D7_0721800 || PF3D7_0721800 || conserved Plasmodium protein, unknown function || || (1)	-0.78	-0.34	0.03	-0.08	0.01	-0.01
PF3D7_0721900	PF3D7_0721900 || PF3D7_0721900 || conserved Plasmodium protein, unknown function || || (1)	-0.125	0.215	-0.165	0.235	0.405	-0.125
PF3D7_0722000	PF3D7_0722000 || PF3D7_0722000 || conserved Plasmodium protein, unknown function || || (1)	0.33	0.41	0.75	0.84	-0.33	-0.48
PF3D7_0722100	PF3D7_0722100 || PF3D7_0722100 || PelOta protein homologue, putative || nuclear division || (2)	0.12	0.7	0.19	0.68	-0.12	-0.12
PF3D7_0722200	PF3D7_0722200 || PF3D7_0722200 || rhoptry-associated leucine zipper-like protein 1 (RALP1) || || (3)	1.55	0.32	-0.22	-0.04	-0.4	-0.41
PF3D7_0722300	PF3D7_0722300 || PF3D7_0722300 || ubiquitin carboxyl-terminal hydrolase, putative || || (4)	0.11	0.3	0.17	0.18	-0.11	-0.3
PF3D7_0722400	PF3D7_0722400 || PF3D7_0722400 || GTP binding protein, putative || signal transduction || (2)	-0.485	0.145	0.035	0.205	0.215	-0.035
PF3D7_0722500	PF3D7_0722500 || PF3D7_0722500 || cell cycle control protein cwf15, putative || regulation of cell cycle || (1)	0.33	0.35	0.52	0.62	-0.33	-0.44
PF3D7_0722600	PF3D7_0722600 || PF3D7_0722600 || nucleolar rRNA processing protein, putative || || (2)	0.185	0.435	0.515	0.725	-0.185	-0.305
PF3D7_0722700	PF3D7_0722700 || PF3D7_0722700 || conserved Plasmodium protein, unknown function || || (1)	-0.005	-0.075	-0.235	-0.005	0.195	0.005
PF3D7_0722800	PF3D7_0722800 || PF3D7_0722800 || conserved Plasmodium protein, unknown function || || (2)	0.36	0.26	-0.64	-0.31	0.07	-0.28
PF3D7_0722900	PF3D7_0722900 || PF3D7_0722900 || conserved Plasmodium protein, unknown function || || (1)	0.365	0.025	-0.955	-0.025	-1.265	-1.075
PF3D7_0723000	PF3D7_0723000 || PF3D7_0723000 || tRNAHis guanylyltransferase, putative || || (1)	-0.265	0.445	0.205	0.625	0.205	-0.205
PF3D7_0723100	PF3D7_0723100 || PF3D7_0723100 || conserved Plasmodium protein, unknown function || || (2)	0.66	-0.06	-0.04	0.04	-0.05	-0.21
PF3D7_0723200	PF3D7_0723200 || PF3D7_0723200 || conserved Plasmodium protein, unknown function || || (2)	-0.4	-0.29	0.06	-0.34	-0.06	0.21
PF3D7_0723300	PF3D7_0723300 || PF3D7_0723300 || conserved Plasmodium protein, unknown function || || (3)	0.395	-0.085	0.085	-0.135	-0.465	-0.285
PF3D7_0723400	PF3D7_0723400 || PF3D7_0723400 || conserved Plasmodium protein, unknown function || || (4)	0.335	0.055	0.555	0.345	-0.055	-0.095
PF3D7_0723500	PF3D7_0723500 || PF3D7_0723500 || dynactin subunit 5, putative || microtubule-based movement || (1)	-0.03	0.63	-0.06	0.88	0.31	0.03
PF3D7_0723600	PF3D7_0723600 || PF3D7_0723600 || conserved Plasmodium protein, unknown function || || (1)	-0.045	0.345	0.105	0.535	0.045	-0.605
PF3D7_0723700	PF3D7_0723700 || PF3D7_0723700 || metallo-hydrolase/oxidoreductase, putative || || (3)	-0.37	-0.43	0.43	-0.24	-0.07	0.22
PF3D7_0723800	PF3D7_0723800 || PF3D7_0723800 || conserved Plasmodium protein, unknown function || || (7)	-0.085	-0.535	-0.075	-0.465	0.075	0.485
PF3D7_0723900	PF3D7_0723900 || PF3D7_0723900 || conserved Plasmodium protein, unknown function || || (4)	-0.3	-0.08	0.08	0.21	-0.13	-0.19
PF3D7_0724000	PF3D7_0724000 || PF3D7_0724000 || Rab GTPase activator and protein kinase, putative || || (6)	-0.225	-0.555	-0.035	-0.045	0.185	0.355
PF3D7_0724100	PF3D7_0724100 || PF3D7_0724100 || conserved Plasmodium protein, unknown function || || (3)	-0.26	-0.01	0.5	0.1	-0.1	-0.22
PF3D7_0724200	PF3D7_0724200 || PF3D7_0724200 || immunoglobulin-binding protein 1-related, putative || || (2)	-0.51	0.47	0.53	0.77	-0.26	-0.37
PF3D7_0724300	PF3D7_0724300 || PF3D7_0724300 || 3-demethylubiquinone-9 3-methyltransferase, putative || ubiquinone biosynthetic process || (1)	-0.92	-0.02	0.06	-0.11	-0.08	0.02
PF3D7_0724400	PF3D7_0724400 || PF3D7_0724400 || mitochondrial import inner membrane translocase subunit tim14, putative (PAM18) || || (1)	0.095	0.615	0.215	0.605	-0.095	-0.265
PF3D7_0724500	PF3D7_0724500 || PF3D7_0724500 || conserved Plasmodium protein, unknown function || || (1)	0.67	0.12	0.12	0.17	-0.12	-0.54
PF3D7_0724600	PF3D7_0724600 || PF3D7_0724600 || protein kinase, putative || || (6)	-0.41	-0.73	0	-0.36	0	0.18
PF3D7_0724700	PF3D7_0724700 || PF3D7_0724700 || conserved Plasmodium protein, unknown function || || (10)	-0.05	0.04	0	0	0.27	0.31
PF3D7_0724800	PF3D7_0724800 || PF3D7_0724800 || kelch protein, putative || cytoskeleton organization || (2)	-0.7	-0.11	-0.21	-0.32	0.11	0.31
PF3D7_0724900	PF3D7_0724900 || PF3D7_0724900 || kinesin-like protein, putative || || (6)	1.175	0.865	0.045	0.295	-0.455	-0.425
PF3D7_0725000	PF3D7_0725000 || PF3D7_0725000 || exonuclease I, putative || mismatch repair; DNA recombination || (4)	0.09	-0.11	0	-0.04	-0.04	0
PF3D7_0725100	PF3D7_0725100 || PF3D7_0725100 || conserved Plasmodium membrane protein, unknown function || || (5)	-0.185	-0.045	0.205	0.135	-0.065	0.015
PF3D7_0725200	PF3D7_0725200 || PF3D7_0725200 || mago nashi protein homolog, putative || sex determination || (1)	-0.005	0.005	-0.125	0.095	0.225	0.085
PF3D7_0725300	PF3D7_0725300 || PF3D7_0725300 || conserved Plasmodium protein, unknown function || || (3)	-0.065	0.455	0.775	1.015	0.065	-0.115
PF3D7_0725400	PF3D7_0725400 || PF3D7_0725400 || conserved Plasmodium protein, unknown function || || (1)	2.975	2.025	-0.345	1.045	-0.865	-0.995
PF3D7_0725500	PF3D7_0725500 || PF3D7_0725500 || conserved Plasmodium membrane protein, unknown function || || (1)	0.095	-0.265	-1.015	-0.695	0.215	0.105
PF3D7_0725700	PF3D7_0725700 || PF3D7_0725700 || unspecified product || || (1)	0.4	0.32	-0.32	-0.58	0.57	0.83
PF3D7_0726100	PF3D7_0726100 || PF3D7_0726100 || Plasmodium exported protein, unknown function || || (3)	1.37	1.32	0.4	0.98	-0.4	-0.81
PF3D7_0726200	PF3D7_0726200 || PF3D7_0726200 || serine/threonine protein kinase, FIKK family (FIKK7.1) || || (3)	0.12	0.99	1.28	1.06	-0.12	-0.33
PF3D7_0726300	PF3D7_0726300 || PF3D7_0726300 || mismatch repair protein pms1 homologue, putative || || (4)	-0.18	-0.01	-0.09	0.14	-0.12	0.06
PF3D7_0726400	PF3D7_0726400 || PF3D7_0726400 || conserved Plasmodium membrane protein, unknown function || || (14)	-0.015	-0.165	-0.445	-0.395	0.105	0.235
PF3D7_0726500	PF3D7_0726500 || PF3D7_0726500 || ubiquitin carboxyl-terminal hydrolase, putative || protein deubiquitination || (9)	-0.255	-0.425	-0.175	-0.415	0.175	0.335
PF3D7_0726600	PF3D7_0726600 || PF3D7_0726600 || conserved Plasmodium protein, unknown function || || (2)	-0.575	-0.315	0.095	-0.255	-0.015	0.015
PF3D7_0726700	PF3D7_0726700 || PF3D7_0726700 || conserved Plasmodium protein, unknown function || || (1)	-0.695	0.285	-0.035	0.085	0.185	0.035
PF3D7_0726800	PF3D7_0726800 || PF3D7_0726800 || conserved Plasmodium protein, unknown function || || (1)	-0.47	-0.07	0.2	0.07	0.5	0.12
PF3D7_0726900	PF3D7_0726900 || PF3D7_0726900 || mitochondrial inner membrane translocase subunit tim50, putative (TIM50) || || (2)	-1.01	-0.17	0.61	-0.03	-0.22	0.03
PF3D7_0727000	PF3D7_0727000 || PF3D7_0727000 || vacuolar protein sorting-associated protein 53, putative (VPS53) || || (4)	-0.37	-0.3	0.14	0.15	-0.08	0.01
PF3D7_0727100	PF3D7_0727100 || PF3D7_0727100 || conserved Plasmodium protein, unknown function || || (3)	-0.49	-0.42	0.1	-0.28	-0.1	0.16
PF3D7_0727200	PF3D7_0727200 || PF3D7_0727200 || cysteine desulfurase, putative (NFS) || cysteine metabolic process || (2)	0.275	0.705	0.485	0.695	-0.275	-0.645
PF3D7_0727300	PF3D7_0727300 || PF3D7_0727300 || DNA (cytosine-5)-methyltransferase, putative (DNMT2) || || (2)	0.22	0.14	0.18	0.39	-0.14	-0.43
PF3D7_0727400	PF3D7_0727400 || PF3D7_0727400 || proteasome subunit alpha type 5, putative || || (1)	-0.315	-0.085	-0.035	0.065	0.625	0.445
PF3D7_0727500	PF3D7_0727500 || PF3D7_0727500 || conserved Plasmodium protein, unknown function || || (2)	-0.49	-0.58	0.14	-0.19	0.18	0.06
PF3D7_0727600	PF3D7_0727600 || PF3D7_0727600 || conserved Plasmodium protein, unknown function || || (3)	-0.62	-0.31	0.51	-0.01	0.72	0.28
PF3D7_0727700	PF3D7_0727700 || PF3D7_0727700 || conserved Plasmodium protein, unknown function || || (3)	-0.63	-0.39	0.28	-0.08	-0.02	0.02
PF3D7_0727800	PF3D7_0727800 || PF3D7_0727800 || cation transporting ATPase, putative || || (6)	-0.725	-0.265	-0.115	-0.295	0.415	0.455
PF3D7_0727900	PF3D7_0727900 || PF3D7_0727900 || conserved Plasmodium protein, unknown function || || (6)	0.01	0.25	0	0.2	-0.35	-0.02
PF3D7_0728000	PF3D7_0728000 || PF3D7_0728000 || eukaryotic translation initiation factor 2 alpha subunit, putative || translational initiation || (1)	-0.535	0.305	0.515	0.485	0.015	-0.025
PF3D7_0728100	PF3D7_0728100 || PF3D7_0728100 || conserved Plasmodium membrane protein, unknown function || || (16)	-0.355	-0.795	-0.995	-0.695	0.505	0.535
PF3D7_0728200	PF3D7_0728200 || PF3D7_0728200 || actin-like protein, putative (ALP3) || || (2)	0.03	0.08	-0.4	-0.15	-0.15	-0.03
PF3D7_0728300	PF3D7_0728300 || PF3D7_0728300 || conserved Plasmodium protein, unknown function || || (1)	-0.325	-0.195	0.355	-0.085	0.035	-0.035
PF3D7_0728400	PF3D7_0728400 || PF3D7_0728400 || || || (1)	-0.215	-0.425	-0.285	-0.445	0.475	0.345
PF3D7_0728500	PF3D7_0728500 || PF3D7_0728500 || conserved Plasmodium protein, unknown function || || (1)	-1.425	-0.995	0.175	0.095	-0.845	-0.015
PF3D7_0728600	PF3D7_0728600 || PF3D7_0728600 || zinc finger, C3HC4 type, putative || || (7)	0.045	-0.295	-0.425	-0.355	-0.045	0.185
PF3D7_0728700	PF3D7_0728700 || PF3D7_0728700 || alpha/beta hydrolase, putative || || (3)	0.055	-0.055	-0.145	0.095	-0.305	-0.325
PF3D7_0728800	PF3D7_0728800 || PF3D7_0728800 || conserved Plasmodium protein, unknown function || || (2)	-1.265	-0.745	-0.025	-0.865	0.025	0.285
PF3D7_0728900	PF3D7_0728900 || PF3D7_0728900 || RNA binding protein, putative || || (2)	-0.075	0.085	0.495	0.605	-0.125	-0.375
PF3D7_0729000	PF3D7_0729000 || PF3D7_0729000 || signal recognition particle SRP9 (SRP9) || SRP-dependent cotranslational protein targeting to membrane || (1)	0.06	0.25	0.05	0.41	-0.17	-0.42
PF3D7_0729100	PF3D7_0729100 || PF3D7_0729100 || conserved Plasmodium protein, unknown function || || (8)	-0.985	-0.545	0.215	-0.285	-0.215	0.325
PF3D7_0729200	PF3D7_0729200 || PF3D7_0729200 || 1-cys peroxiredoxin (AOP) || response to oxidative stress || (1)	-0.96	-0.51	-0.13	-0.26	1.7	1.39
PF3D7_0729300	PF3D7_0729300 || PF3D7_0729300 || 60S ribosomal subunit export protein, putative || || (3)	0.12	0.22	0.37	0.49	-0.12	-0.3
PF3D7_0729400	PF3D7_0729400 || PF3D7_0729400 || BRIX protein, putative || || (2)	-0.015	0.345	0.405	0.245	0.015	-0.105
PF3D7_0729500	PF3D7_0729500 || PF3D7_0729500 || mRNA (N6-adenosine)-methyltransferase, putative || RNA modification || (3)	0	0.31	0.75	0.67	-0.06	-0.01
PF3D7_0729600	PF3D7_0729600 || PF3D7_0729600 || conserved Plasmodium protein, unknown function || || (1)	-0.24	-0.82	-0.24	-0.52	0.28	0.26
PF3D7_0729700	PF3D7_0729700 || PF3D7_0729700 || conserved Plasmodium protein, unknown function || || (3)	0.34	0.43	-0.79	-0.27	-0.13	-0.45
PF3D7_0729800	PF3D7_0729800 || PF3D7_0729800 || dynein light chain, putative || microtubule-based movement || (1)	0.895	0.105	-0.535	-0.065	-0.305	-0.305
PF3D7_0729900	PF3D7_0729900 || PF3D7_0729900 || dynein heavy chain, putative || || (15)	0.085	0.045	-0.145	-0.045	-0.505	-0.325
PF3D7_0730000	PF3D7_0730000 || PF3D7_0730000 || conserved Plasmodium protein, unknown function || || (1)	-0.525	-0.005	0.405	0.325	0.085	-0.025
PF3D7_0730100	PF3D7_0730100 || PF3D7_0730100 || tRNA pseudouridine synthase D, putative || || (3)	-1.315	-0.625	0.765	-0.095	0.315	0.165
PF3D7_0730200	PF3D7_0730200 || PF3D7_0730200 || adapter-related protein, putative || vesicle-mediated transport || (3)	-0.015	0.605	0.265	0.835	-0.195	-0.025
PF3D7_0730300	PF3D7_0730300 || PF3D7_0730300 || transcription factor with AP2 domain(s) (AP2-L) || || (6)	0.67	0.48	0.03	0.35	-0.08	-0.08
PF3D7_0730400	PF3D7_0730400 || PF3D7_0730400 || conserved Plasmodium protein, unknown function || || (1)	1.715	1.295	0.105	0.425	-0.145	-0.465
PF3D7_0730500	PF3D7_0730500 || PF3D7_0730500 || conserved Plasmodium protein, unknown function || || (8)	0.235	-0.475	-0.455	-0.445	-0.055	0.055
PF3D7_0730700	PF3D7_0730700 || PF3D7_0730700 || tRNA Threonine || || (1)	0.945	0.475	-0.025	0.025	0.065	-0.645
PF3D7_0730800	PF3D7_0730800 || PF3D7_0730800 || || || (1)	1.105	1.315	0.705	1.065	-0.705	-0.795
PF3D7_0730900	PF3D7_0730900 || PF3D7_0730900 || Plasmodium exported protein, unknown function || || (6)	0.38	0.33	0.77	0.66	-0.52	-0.33
PF3D7_0731100	PF3D7_0731100 || PF3D7_0731100 || Plasmodium exported protein (PHISTc), unknown function (GEXP11) || || (3)	1.81	1.98	0.78	1.92	-0.78	-0.86
PF3D7_0731200	PF3D7_0731200 || PF3D7_0731200 || Plasmodium exported protein, unknown function || || (1)	2.35	2.1	0.48	1.76	-0.48	-0.56
PF3D7_0731300	PF3D7_0731300 || PF3D7_0731300 || Plasmodium exported protein (PHISTb), unknown function (PfG174) || || (1)	0.335	0.725	0.275	0.405	-1.105	-1.045
PF3D7_0731400	PF3D7_0731400 || PF3D7_0731400 || serine/threonine protein kinase, FIKK family, pseudogene (FIKK7.2) || || (2)	-0.64	0.13	0.07	0.32	0.21	-0.07
PF3D7_0731500	PF3D7_0731500 || PF3D7_0731500 || erythrocyte binding antigen-175 (EBA175) || || (5)	3.34	2.52	0.06	1.87	-1	-1.14
PF3D7_0731600	PF3D7_0731600 || PF3D7_0731600 || acyl-CoA synthetase (ACS5) || fatty acid metabolic process || (3)	-0.085	-0.275	-0.275	-0.325	1.235	1.015
PF3D7_0731700	PF3D7_0731700 || PF3D7_0731700 || Plasmodium exported protein (hyp9), unknown function || || (1)	0.215	-0.155	-0.045	0.045	0.395	0.425
PF3D7_0731800	PF3D7_0731800 || PF3D7_0731800 || alpha/beta hydrolase, putative (GEXP08) || || (2)	0.59	1.28	0.94	1.48	-0.92	-0.59
PF3D7_0731900	PF3D7_0731900 || PF3D7_0731900 || rifin, pseudogene (RIF) || || (2)	1.405	0.495	-0.375	0.345	0.015	-0.015
PF3D7_0732200	PF3D7_0732200 || PF3D7_0732200 || rifin (RIF) || antigenic variation || (2)	2.225	0.375	0.965	-0.065	0.065	-0.275
PF3D7_0732300	PF3D7_0732300 || PF3D7_0732300 || rifin (RIF) || antigenic variation || (1)	1.175	0.855	0.045	-0.045	0.515	-0.205
PF3D7_0732400	PF3D7_0732400 || PF3D7_0732400 || rifin (RIF) || antigenic variation || (2)	0.65	0.69	0.01	-0.09	0.59	-0.01
PF3D7_0732500	PF3D7_0732500 || PF3D7_0732500 || rifin (RIF) || antigenic variation || (1)	1.34	0.5	0.1	-0.1	0.49	-0.51
PF3D7_0732700	PF3D7_0732700 || PF3D7_0732700 || rifin (RIF) || antigenic variation || (1)	1.205	0.755	-0.505	-0.315	0.655	-0.065
PF3D7_0732900	PF3D7_0732900 || PF3D7_0732900 || rifin (RIF) || antigenic variation || (1)	0.16	0.34	-0.07	-0.56	0.37	0.07
PF3D7_0733000	PF3D7_0733000 || PF3D7_0733000 || erythrocyte membrane protein 1, PfEMP1 (VAR) || cytoadherence to microvasculature, mediated by symbiont protein; modulation by symbiont of host erythrocyte aggregation; antigenic variation || (7)	0.28	0.81	-0.12	0.13	0.12	-0.25
PF3D7_0800100	PF3D7_0800100 || PF3D7_0800100 || erythrocyte membrane protein 1, PfEMP1 (VAR) || cytoadherence to microvasculature, mediated by symbiont protein; modulation by symbiont of host erythrocyte aggregation; antigenic variation || (4)	0.155	0.815	-0.115	0.115	0.265	-0.165
PF3D7_0800200	PF3D7_0800200 || PF3D7_0800200 || erythrocyte membrane protein 1, PfEMP1 (VAR) || cytoadherence to microvasculature, mediated by symbiont protein; modulation by symbiont of host erythrocyte aggregation; antigenic variation || (9)	0.53	0.5	0.21	0.17	-0.17	-0.3
PF3D7_0800300	PF3D7_0800300 || PF3D7_0800300 || erythrocyte membrane protein 1, PfEMP1 (VAR) || cytoadherence to microvasculature, mediated by symbiont protein; modulation by symbiont of host erythrocyte aggregation; antigenic variation || (6)	0.55	0.91	-0.05	0.31	0.05	-0.07
PF3D7_0800500	PF3D7_0800500 || PF3D7_0800500 || rifin (RIF) || antigenic variation || (2)	0.37	0.42	-0.31	-0.19	0.14	0.3
PF3D7_0800800	PF3D7_0800800 || PF3D7_0800800 || Plasmodium exported protein (hyp7), unknown function || || (1)	0.515	0.995	0.675	0.815	-0.515	-0.645
PF3D7_0800900	PF3D7_0800900 || PF3D7_0800900 || Plasmodium exported protein (hyp7), unknown function, pseudogene || || (1)	2.58	2.38	0.89	2.11	-0.89	-1
PF3D7_0801000	PF3D7_0801000 || PF3D7_0801000 || Plasmodium exported protein (PHISTc), unknown function || || (4)	0.5	0.31	0.18	0.27	-0.18	-0.51
PF3D7_0801100	PF3D7_0801100 || PF3D7_0801100 || 28S ribosomal RNA || || (6)	-0.28	-1.03	-0.11	-0.86	1.16	0.35
PF3D7_0801200	PF3D7_0801200 || PF3D7_0801200 || PF08_28S:rRNA || || (1)	1.565	-0.695	0.805	-0.275	0.215	-0.285
PF3D7_0801300	PF3D7_0801300 || PF3D7_0801300 || von Willebrand factor A-domain related protein (WARP) || cell adhesion || (1)	-0.51	0.73	0.01	0.1	0.09	-0.18
PF3D7_0801400	PF3D7_0801400 || PF3D7_0801400 || probable protein, unknown function || || (1)	0.12	0.52	0.03	-0.03	0.34	-0.25
PF3D7_0801500	PF3D7_0801500 || PF3D7_0801500 || conserved Plasmodium protein, unknown function || || (2)	0.215	0.315	0.745	0.845	-0.215	-0.295
PF3D7_0801600	PF3D7_0801600 || PF3D7_0801600 || conserved Plasmodium protein, unknown function || || (1)	-0.87	-0.12	-0.41	-0.18	0.59	0.36
PF3D7_0801700	PF3D7_0801700 || PF3D7_0801700 || sentrin-specific protease 2, putative (SENP2) || || (6)	-0.35	-0.25	0.17	-0.05	0.23	0.04
PF3D7_0801800	PF3D7_0801800 || PF3D7_0801800 || mannose-6-phosphate isomerase, putative || || (3)	-0.76	-0.53	0.24	-0.03	-0.22	0.03
PF3D7_0801900	PF3D7_0801900 || PF3D7_0801900 || conserved Plasmodium protein, unknown function || || (14)	-0.32	0.26	1.12	1.07	-0.18	0.18
PF3D7_0802000	PF3D7_0802000 || PF3D7_0802000 || glutamate dehydrogenase, putative (GDH3) || glutamate metabolic process || (4)	-0.955	-0.775	-0.225	-0.715	0.265	0.245
PF3D7_0802100	PF3D7_0802100 || PF3D7_0802100 || transcription factor with AP2 domain(s) (ApiAP2) || || (9)	0.465	-0.025	-0.425	-0.255	-0.415	0.025
PF3D7_0802200	PF3D7_0802200 || PF3D7_0802200 || 1-cys peroxiredoxin (1-CysPxn) || response to oxidative stress || (1)	-0.02	-0.21	0.51	0.02	1.75	1.38
PF3D7_0802300	PF3D7_0802300 || PF3D7_0802300 || rRNA processing WD-repeat protein, putative || || (4)	-0.375	0.165	0.285	0.275	0.055	-0.055
PF3D7_0802400	PF3D7_0802400 || PF3D7_0802400 || conserved Plasmodium protein, unknown function || || (3)	-0.245	0.395	0.545	0.545	-0.285	-0.235
PF3D7_0802500	PF3D7_0802500 || PF3D7_0802500 || inositol phosphatase, putative || || (4)	0.06	0.14	0.17	0.34	-0.17	-0.18
PF3D7_0802600	PF3D7_0802600 || PF3D7_0802600 || adenylyl cyclase beta (ACbeta) || || (7)	0.585	0.055	-0.435	-0.045	-0.905	-0.635
PF3D7_0802700	PF3D7_0802700 || PF3D7_0802700 || conserved Plasmodium protein, unknown function || || (2)	0.165	-0.005	-0.345	0.005	-0.125	-0.295
PF3D7_0802800	PF3D7_0802800 || PF3D7_0802800 || serine/threonine protein phosphatase, putative || protein dephosphorylation || (2)	0.8	0.19	-0.82	-0.19	-0.72	-0.53
PF3D7_0802900	PF3D7_0802900 || PF3D7_0802900 || conserved Plasmodium protein, unknown function || || (1)	-0.005	-0.185	0.045	0.005	0.365	0.065
PF3D7_0803000	PF3D7_0803000 || PF3D7_0803000 || peptidyl-prolyl cis-trans isomerase (CYP81) || || (2)	-0.12	0.03	0.49	0.57	-0.85	-0.76
PF3D7_0803100	PF3D7_0803100 || PF3D7_0803100 || conserved Plasmodium protein, unknown function || || (4)	-0.355	-0.225	0.515	0.225	-0.865	-0.555
PF3D7_0803200	PF3D7_0803200 || PF3D7_0803200 || filament assembling protein, putative || || (3)	0.56	0.09	-0.44	-0.09	-0.54	-0.28
PF3D7_0803300	PF3D7_0803300 || PF3D7_0803300 || mitogen-activated protein kinase organizer 1, putative (PfMORG1) || || (2)	-0.56	-0.56	0.35	0.04	0.11	-0.05
PF3D7_0803400	PF3D7_0803400 || PF3D7_0803400 || DNA repair protein RAD54, putative || double-strand break repair via homologous recombination; DNA recombination || (4)	-0.335	-0.145	-0.655	-0.325	0.145	0.255
PF3D7_0803500	PF3D7_0803500 || PF3D7_0803500 || AAA family ATPase, putative || || (5)	0.795	0.505	-0.095	-0.155	-0.105	-0.135
PF3D7_0803600	PF3D7_0803600 || PF3D7_0803600 || conserved Plasmodium protein, unknown function || || (5)	-0.035	-0.075	0.135	0.035	-0.285	-0.125
PF3D7_0803700	PF3D7_0803700 || PF3D7_0803700 || tubulin gamma chain (g-tub) || microtubule cytoskeleton organization || (2)	-1.245	-0.675	-0.315	-0.605	0.875	0.685
PF3D7_0803800	PF3D7_0803800 || PF3D7_0803800 || 20S proteasome beta subunit || || (1)	-0.2	-0.35	0.03	0.01	-0.01	-0.05
PF3D7_0803900	PF3D7_0803900 || PF3D7_0803900 || putative ncRNA || || (1)	1.925	0.085	0.335	0.255	-0.085	-1.275
PF3D7_0804000	PF3D7_0804000 || PF3D7_0804000 || cactin homolog, putative || || (3)	-0.17	-0.18	0.45	0.11	-0.19	-0.06
PF3D7_0804200	PF3D7_0804200 || PF3D7_0804200 || putative ncRNA || || (1)	1.51	-0.58	0.51	-0.19	0.31	0.19
PF3D7_0804300	PF3D7_0804300 || PF3D7_0804300 || conserved Plasmodium protein, unknown function || || (3)	0.245	0.515	0.775	0.735	-0.415	-0.365
PF3D7_0804400	PF3D7_0804400 || PF3D7_0804400 || methionine aminopeptidase 1c, putative (MetAP1c) || || (3)	-0.085	-0.325	-0.125	-0.425	0.425	0.415
PF3D7_0804500	PF3D7_0804500 || PF3D7_0804500 || conserved Plasmodium membrane protein, unknown function || || (17)	-0.1	-0.34	-0.31	-0.54	0.59	0.7
PF3D7_0804600	PF3D7_0804600 || PF3D7_0804600 || U2 snRNA/tRNA pseudouridine synthase, putative || || (2)	-0.03	0.37	0.45	0.63	0.03	-0.17
PF3D7_0804700	PF3D7_0804700 || PF3D7_0804700 || conserved Plasmodium protein, unknown function || || (6)	-0.015	-0.155	0.325	0.015	-0.495	-0.425
PF3D7_0804800	PF3D7_0804800 || PF3D7_0804800 || peptidyl-prolyl cis-trans isomerase (CYP24) || || (1)	0.23	0.45	0.26	0.35	-0.23	-0.37
PF3D7_0804900	PF3D7_0804900 || PF3D7_0804900 || GTPase activator, putative || || (2)	-0.585	0.255	0.045	0.205	-0.355	-0.195
PF3D7_0805000	PF3D7_0805000 || PF3D7_0805000 || alpha/beta hydrolase, putative || || (1)	-0.485	-0.015	-2.235	-0.605	1.055	0.885
PF3D7_0805100	PF3D7_0805100 || PF3D7_0805100 || conserved Plasmodium protein, unknown function || || (2)	1.27	0.7	0.17	0.45	-0.17	-0.27
PF3D7_0805200	PF3D7_0805200 || PF3D7_0805200 || conserved Plasmodium protein, unknown function || || (1)	3.645	3.195	0.375	2.015	-1.075	-1.465
PF3D7_0805300	PF3D7_0805300 || PF3D7_0805300 || conserved Plasmodium protein, unknown function || || (4)	1.77	1.36	0.22	0.48	-0.34	-0.22
PF3D7_0805400	PF3D7_0805400 || PF3D7_0805400 || acetyltransferase, putative || || (1)	-0.045	0.255	0.045	0.435	0.165	-0.275
PF3D7_0805500	PF3D7_0805500 || PF3D7_0805500 || conserved Plasmodium protein, unknown function || || (4)	0.62	0.64	0.01	0.58	-0.17	-0.02
PF3D7_0805600	PF3D7_0805600 || PF3D7_0805600 || PAP2-like protein, putative || || (1)	0.885	0.365	-0.205	0.055	0.265	-0.055
PF3D7_0805700	PF3D7_0805700 || PF3D7_0805700 || serine/threonine protein kinase, FIKK family (FIKK8) || || (5)	0	-0.39	-0.96	-0.5	0	0.36
PF3D7_0805800	PF3D7_0805800 || PF3D7_0805800 || conserved Plasmodium protein, unknown function || || (2)	-0.01	-0.19	-0.11	-0.13	0.18	0.01
PF3D7_0805900	PF3D7_0805900 || PF3D7_0805900 || conserved protein, unknown function || || (1)	-0.31	0.28	0.29	0.55	-0.3	-0.51
PF3D7_0806000	PF3D7_0806000 || PF3D7_0806000 || AAA family ATPase, putative || || (4)	-0.095	-0.095	0.385	0.225	-0.365	-0.105
PF3D7_0806100	PF3D7_0806100 || PF3D7_0806100 || conserved Plasmodium protein, unknown function || || (2)	0.365	-0.015	0.165	0.285	0.005	-0.115
PF3D7_0806200	PF3D7_0806200 || PF3D7_0806200 || conserved Plasmodium membrane protein, unknown function || || (3)	0.68	0.04	-1.03	-0.44	-0.54	-0.04
PF3D7_0806300	PF3D7_0806300 || PF3D7_0806300 || ferlin like protein, putative || || (5)	0.03	0.34	-0.67	-0.03	-0.4	-0.18
PF3D7_0806400	PF3D7_0806400 || PF3D7_0806400 || glycosyltransferase family 28 protein, putative || || (1)	0.555	0.125	-0.865	-0.265	-0.095	-0.085
PF3D7_0806500	PF3D7_0806500 || PF3D7_0806500 || DnaJ protein, putative || || (2)	0.14	0.26	0.34	0.6	-0.84	-0.66
PF3D7_0806600	PF3D7_0806600 || PF3D7_0806600 || kinesin-like protein, putative || || (3)	1.05	1.18	0.48	1.31	-0.61	-0.48
PF3D7_0806700	PF3D7_0806700 || PF3D7_0806700 || conserved Plasmodium membrane protein, unknown function || || (8)	0.08	0.04	-0.28	-0.02	0.1	0.02
PF3D7_0806800	PF3D7_0806800 || PF3D7_0806800 || vacuolar proton translocating ATPase subunit A, putative || || (3)	0.26	0.09	0.01	0.2	-0.65	-0.6
PF3D7_0806900	PF3D7_0806900 || PF3D7_0806900 || conserved Plasmodium protein, unknown function || || (2)	-0.48	0	0.31	0.42	-0.17	-0.03
PF3D7_0807000	PF3D7_0807000 || PF3D7_0807000 || gas41 homologue, putative || || (1)	-0.075	0.075	0.135	0.385	0.285	-0.365
PF3D7_0807100	PF3D7_0807100 || PF3D7_0807100 || RNA helicase, putative || || (4)	-0.005	0.005	0.065	0.025	-0.115	-0.165
PF3D7_0807200	PF3D7_0807200 || PF3D7_0807200 || conserved Plasmodium membrane protein, unknown function || || (2)	0.68	0.9	-0.16	0.92	0.16	-0.22
PF3D7_0807300	PF3D7_0807300 || PF3D7_0807300 || Rab GTPase 18 (RAB18) || || (1)	0.06	-0.03	-0.16	0.05	0.18	-0.1
PF3D7_0807400	PF3D7_0807400 || PF3D7_0807400 || conserved Plasmodium protein, unknown function || || (1)	0.11	-0.6	-0.54	-0.65	0.28	-0.11
PF3D7_0807500	PF3D7_0807500 || PF3D7_0807500 || proteasome subunit alpha, putative || || (1)	-0.415	0.095	-0.015	0.015	0.345	0.255
PF3D7_0807600	PF3D7_0807600 || PF3D7_0807600 || conserved Plasmodium protein, unknown function || || (4)	-0.04	-0.09	0.17	0.12	-0.16	-0.09
PF3D7_0807700	PF3D7_0807700 || PF3D7_0807700 || serine protease, putative || || (3)	0.305	0.205	-0.115	-0.025	-0.235	0.155
PF3D7_0807800	PF3D7_0807800 || PF3D7_0807800 || proteasome subunit alpha type 5, putative || || (2)	-0.47	-0.07	0.37	0.07	-0.31	-0.19
PF3D7_0807900	PF3D7_0807900 || PF3D7_0807900 || tyrosine--tRNA ligase (TyrRS) || || (2)	0.135	0.165	-0.115	0.005	0.305	-0.005
PF3D7_0808000	PF3D7_0808000 || PF3D7_0808000 || conserved Plasmodium protein, unknown function || || (4)	-1.16	-0.97	0.21	-0.56	0.55	0.26
PF3D7_0808100	PF3D7_0808100 || PF3D7_0808100 || conserved Plasmodium protein, unknown function || || (5)	-0.185	-0.045	-0.185	-0.105	0.575	0.395
PF3D7_0808200	PF3D7_0808200 || PF3D7_0808200 || plasmepsin X || || (2)	2.24	1.65	0.22	1.25	-1.13	-0.68
PF3D7_0808300	PF3D7_0808300 || PF3D7_0808300 || ubiquitin regulatory protein, putative || || (1)	0.875	0.915	0.225	0.575	-0.685	-0.545
PF3D7_0808400	PF3D7_0808400 || PF3D7_0808400 || coatomer epsilon subunit, putative || || (1)	-0.155	0.385	0.375	0.685	-0.255	-0.225
PF3D7_0808600	PF3D7_0808600 || PF3D7_0808600 || erythrocyte membrane protein 1, PfEMP1 (VAR) || cytoadherence to microvasculature, mediated by symbiont protein; modulation by symbiont of host erythrocyte aggregation; antigenic variation || (4)	0.99	1.36	0.21	0.75	-0.21	-0.37
PF3D7_0808700	PF3D7_0808700 || PF3D7_0808700 || erythrocyte membrane protein 1, PfEMP1 (VAR) || cytoadherence to microvasculature, mediated by symbiont protein; modulation by symbiont of host erythrocyte aggregation; antigenic variation || (6)	0.435	0.695	0.255	0.235	-0.235	-0.375
PF3D7_0808800	PF3D7_0808800 || PF3D7_0808800 || rifin (RIF) || antigenic variation || (2)	0.7	0.63	-0.04	-0.17	0.25	0.04
PF3D7_0808900	PF3D7_0808900 || PF3D7_0808900 || rifin (RIF) || antigenic variation || (1)	0.595	0.435	-0.015	0.185	0.015	-0.725
PF3D7_0809100	PF3D7_0809100 || PF3D7_0809100 || erythrocyte membrane protein 1, PfEMP1 (VAR) || cytoadherence to microvasculature, mediated by symbiont protein; modulation by symbiont of host erythrocyte aggregation; antigenic variation || (6)	2.065	1.975	0.265	1.225	-0.265	-0.425
PF3D7_0809200	PF3D7_0809200 || PF3D7_0809200 || asparagine-rich antigen Pfa55-14 (pfa55-14) || || (4)	-0.27	0.19	0.58	0.59	-0.16	-0.03
PF3D7_0809400	PF3D7_0809400 || PF3D7_0809400 || conserved Plasmodium protein, unknown function || || (3)	-0.465	-0.905	-0.135	-0.495	0.255	0.135
PF3D7_0809500	PF3D7_0809500 || PF3D7_0809500 || histone acetyltransferase subunit NuA4, putative || || (1)	-0.015	0.565	0.635	0.965	-0.045	-0.105
PF3D7_0809600	PF3D7_0809600 || PF3D7_0809600 || peptidase family C50, putative || || (17)	-0.64	-0.77	-0.45	-0.6	1.32	1.25
PF3D7_0809700	PF3D7_0809700 || PF3D7_0809700 || RuvB-like protein 1 (RUVB1) || || (2)	-0.1	0.64	-0.29	0.35	-0.22	-0.1
PF3D7_0809800	PF3D7_0809800 || PF3D7_0809800 || conserved Plasmodium protein, unknown function || || (4)	-0.475	-0.335	0.665	0.315	-0.245	-0.225
PF3D7_0809900	PF3D7_0809900 || PF3D7_0809900 || JmjC domain containing protein (JmjC1) || || (4)	-0.13	-0.14	0.06	0.01	-0.35	-0.01
PF3D7_0810000	PF3D7_0810000 || PF3D7_0810000 || acyl-CoA binding protein, putative || || (1)	-0.07	0.08	0.03	0.09	0.47	-0.03
PF3D7_0810100	PF3D7_0810100 || PF3D7_0810100 || apicoplast ribosomal protein L33 precursor, putative || || (1)	-0.615	-0.475	-0.045	-0.335	0.175	0.045
PF3D7_0810200	PF3D7_0810200 || PF3D7_0810200 || ABC1 family, putative (ABCK1) || transport || (3)	-0.85	-0.62	0.26	-0.34	0.02	-0.02
PF3D7_0810300	PF3D7_0810300 || PF3D7_0810300 || protein phosphatase, putative || || (2)	0.685	0.275	-0.445	-0.325	-0.335	-0.275
PF3D7_0810400	PF3D7_0810400 || PF3D7_0810400 || aquaporin, putative (AQP2) || || (2)	-0.175	0.035	0.305	0.165	0.145	-0.035
PF3D7_0810500	PF3D7_0810500 || PF3D7_0810500 || protein phosphatase, putative || protein dephosphorylation || (1)	-0.26	0.24	0.19	0.84	0.07	-0.07
PF3D7_0810600	PF3D7_0810600 || PF3D7_0810600 || RNA helicase, putative || || (3)	-0.85	-0.43	0.29	-0.08	0.09	0.05
PF3D7_0810700	PF3D7_0810700 || PF3D7_0810700 || conserved Plasmodium protein, unknown function || || (1)	-0.315	0.245	0.225	0.575	0.165	-0.165
PF3D7_0810800	PF3D7_0810800 || PF3D7_0810800 || dihydropteroate synthetase (DHPS) || dihydrofolate biosynthetic process || (2)	-0.575	-0.115	0.405	0.165	0.395	0.115
PF3D7_0810900	PF3D7_0810900 || PF3D7_0810900 || || || (1)	-0.03	0.03	-0.64	-0.37	0.05	-0.27
PF3D7_0811000	PF3D7_0811000 || PF3D7_0811000 || cullin-like protein, putative || || (3)	0.11	-0.07	-0.65	-0.36	0	0
PF3D7_0811100	PF3D7_0811100 || PF3D7_0811100 || mitochondrial carrier protein, putative || || (2)	-0.78	-0.25	-0.19	-0.29	0.27	0.19
PF3D7_0811200	PF3D7_0811200 || PF3D7_0811200 || conserved protein, unknown function || || (4)	0.205	0.065	-0.065	-0.115	0.455	0.245
PF3D7_0811300	PF3D7_0811300 || PF3D7_0811300 || CCR4-associated factor 1 (CAF1) || || (5)	0.415	-0.105	-0.075	0.075	-0.325	-0.135
PF3D7_0811400	PF3D7_0811400 || PF3D7_0811400 || conserved protein, unknown function || || (2)	-0.185	0.265	0.015	0.075	0.145	-0.015
PF3D7_0811500	PF3D7_0811500 || PF3D7_0811500 || histone-arginine methyltransferase, putative (CARM1) || || (3)	-0.105	0.495	0.785	0.815	0.105	-0.135
PF3D7_0811600	PF3D7_0811600 || PF3D7_0811600 || conserved Plasmodium protein, unknown function || || (4)	-0.13	-0.19	-0.56	-0.08	0.15	0.4
PF3D7_0811700	PF3D7_0811700 || PF3D7_0811700 || conserved Plasmodium protein, unknown function || || (4)	-0.075	0.085	-0.405	-0.045	-0.475	0.075
PF3D7_0811800	PF3D7_0811800 || PF3D7_0811800 || conserved Plasmodium protein, unknown function || || (2)	-0.25	-0.15	0.46	0.15	0.9	0.55
PF3D7_0811900	PF3D7_0811900 || PF3D7_0811900 || RNA binding protein, putative || || (4)	-0.1	-0.39	-0.03	-0.22	0.03	0.22
PF3D7_0812000	PF3D7_0812000 || PF3D7_0812000 || conserved Plasmodium protein, unknown function || || (2)	-0.645	0.065	0.345	0.535	-0.065	-0.175
PF3D7_0812100	PF3D7_0812100 || PF3D7_0812100 || conserved Plasmodium protein, unknown function || || (8)	-0.115	0.005	-0.245	-0.145	0.465	0.505
PF3D7_0812200	PF3D7_0812200 || PF3D7_0812200 || trypsin-like serine protease, putative || || (2)	-0.295	-0.455	-0.595	-0.635	0.755	0.655
PF3D7_0812300	PF3D7_0812300 || PF3D7_0812300 || conserved Plasmodium protein, unknown function || || (2)	0.595	0.125	-0.235	0.085	-0.085	0.355
PF3D7_0812400	PF3D7_0812400 || PF3D7_0812400 || karyopherin alpha (KARalpha) || NLS-bearing substrate import into nucleus || (2)	-0.535	-0.315	-0.065	-0.155	0.195	0.065
PF3D7_0812500	PF3D7_0812500 || PF3D7_0812500 || RNA binding protein, putative || || (3)	0.03	0.09	0.44	0.34	-0.69	-0.6
PF3D7_0812600	PF3D7_0812600 || PF3D7_0812600 || ubiquitin conjugating enzyme, putative || ubiquitin-dependent protein catabolic process || (1)	-0.025	0.215	-0.355	0.095	0.245	0.025
PF3D7_0812700	PF3D7_0812700 || PF3D7_0812700 || RNA-binding protein (U1 snRNP-like), putative || || (1)	0.49	0.13	0.12	0.42	-0.12	-0.24
PF3D7_0812800	PF3D7_0812800 || PF3D7_0812800 || conserved Plasmodium protein, unknown function || || (1)	0.335	0.315	0.245	0.335	-0.245	-0.695
PF3D7_0812900	PF3D7_0812900 || PF3D7_0812900 || probable protein, unknown function || || (5)	0.305	0.385	-1.215	-0.205	-0.035	-0.125
PF3D7_0813000	PF3D7_0813000 || PF3D7_0813000 || conserved Plasmodium protein, unknown function || || (2)	0.82	0.57	0.08	0.33	-0.91	-0.85
PF3D7_0813100	PF3D7_0813100 || PF3D7_0813100 || conserved Plasmodium protein, unknown function || || (2)	0.235	-0.165	0.055	-0.055	-1.095	-0.815
PF3D7_0813200	PF3D7_0813200 || PF3D7_0813200 || CS domain protein, putative || || (1)	-0.49	-0.34	0.34	0.11	0.19	0
PF3D7_0813300	PF3D7_0813300 || PF3D7_0813300 || conserved Plasmodium protein, unknown function || || (1)	-0.38	0.04	0.47	0.11	0.22	-0.04
PF3D7_0813400	PF3D7_0813400 || PF3D7_0813400 || conserved Plasmodium protein, unknown function || || (2)	0.13	0.27	0.52	0.34	-0.29	-0.39
PF3D7_0813500	PF3D7_0813500 || PF3D7_0813500 || conserved Plasmodium protein, unknown function || || (2)	-0.535	-0.535	0.135	-0.205	0.015	-0.015
PF3D7_0813600	PF3D7_0813600 || PF3D7_0813600 || translation initiation factor SUI1, putative || || (1)	0.12	0.08	0.42	0.19	-0.08	-0.26
PF3D7_0813700	PF3D7_0813700 || PF3D7_0813700 || ABC transporter, putative || || (4)	-0.415	-0.265	0.335	-0.255	0.625	0.415
PF3D7_0813800	PF3D7_0813800 || PF3D7_0813800 || GDP-mannose 4,6-dehydratase, putative || fucose metabolic process || (2)	-0.115	0.235	-0.255	0.055	0.125	-0.165
PF3D7_0813900	PF3D7_0813900 || PF3D7_0813900 || 40S ribosomal protein S16, putative || || (1)	0.035	0.115	0.465	0.115	-0.035	-0.425
PF3D7_0814000	PF3D7_0814000 || PF3D7_0814000 || 60S ribosomal protein L13-2, putative || || (1)	0.605	0.165	0.915	0.365	-0.185	-0.395
PF3D7_0814100	PF3D7_0814100 || PF3D7_0814100 || conserved Plasmodium protein, unknown function || || (1)	-0.3	0.25	0.26	0.72	-0.08	-0.18
PF3D7_0814200	PF3D7_0814200 || PF3D7_0814200 || DNA/RNA-binding protein Alba 1 (ALBA1) || || (1)	-0.4	-0.13	0.68	0.27	-0.36	-0.11
PF3D7_0814300	PF3D7_0814300 || PF3D7_0814300 || ATPase, putative || || (4)	0.04	0.28	0.61	0.5	-0.31	-0.39
PF3D7_0814400	PF3D7_0814400 || PF3D7_0814400 || phospholipase DDHD1, putative || || (2)	0.68	0.57	0.08	0.53	-0.32	-0.26
PF3D7_0814500	PF3D7_0814500 || PF3D7_0814500 || conserved Plasmodium protein, unknown function || || (3)	1.35	1.74	0.95	1.78	-1.21	-0.95
PF3D7_0814600	PF3D7_0814600 || PF3D7_0814600 || conserved Plasmodium protein, unknown function || || (2)	1.185	0.645	-0.475	-0.005	0.065	-0.735
PF3D7_0814700	PF3D7_0814700 || PF3D7_0814700 || conserved Plasmodium protein, unknown function || || (1)	0.835	0.795	0.305	0.495	-0.305	-0.395
PF3D7_0814900	PF3D7_0814900 || PF3D7_0814900 || Fe-superoxide dismutase (FeSOD) || response to oxidative stress || (1)	0.04	-0.21	0.13	-0.19	0.59	0.36
PF3D7_0815000	PF3D7_0815000 || PF3D7_0815000 || selenoprotein || || (1)	-0.545	-0.345	0.065	-0.215	1.695	1.125
PF3D7_0815100	PF3D7_0815100 || PF3D7_0815100 || RAP protein, putative || || (3)	-0.22	-0.21	0.37	-0.1	0.02	-0.02
PF3D7_0815200	PF3D7_0815200 || PF3D7_0815200 || importin beta, putative || NLS-bearing substrate import into nucleus || (3)	-0.125	0.155	0.025	-0.025	0.345	0.235
PF3D7_0815300	PF3D7_0815300 || PF3D7_0815300 || FAD-dependent monooxygenase, putative || || (4)	-0.715	-0.605	-0.065	-0.485	0.525	0.245
PF3D7_0815400	PF3D7_0815400 || PF3D7_0815400 || conserved Plasmodium protein, unknown function || || (1)	-0.7	-0.37	-0.2	-0.44	0.46	0.2
PF3D7_0815500	PF3D7_0815500 || PF3D7_0815500 || conserved Plasmodium protein, unknown function || || (2)	0.26	-0.12	-0.71	-0.47	-0.22	0.26
PF3D7_0815600	PF3D7_0815600 || PF3D7_0815600 || eukaryotic translation initiation factor, putative || translation || (1)	0.395	0.395	0.805	0.385	-0.385	-0.535
PF3D7_0815700	PF3D7_0815700 || PF3D7_0815700 || ubiquitin (Ub) || || (2)	-0.39	-0.33	0.42	-0.06	0.87	0.61
PF3D7_0815800	PF3D7_0815800 || PF3D7_0815800 || vacuolar sorting protein VPS9, putative || || (6)	-0.09	-0.39	0.24	0.04	-0.32	-0.04
PF3D7_0815900	PF3D7_0815900 || PF3D7_0815900 || lipoamide dehydrogenase (aLipDH) || acetyl-CoA biosynthetic process from pyruvate || (2)	-0.22	-0.24	-0.27	-0.42	0.46	0.58
PF3D7_0816000	PF3D7_0816000 || PF3D7_0816000 || nucleolar preribosomal assembly protein, putative || || (2)	-0.005	0.515	0.795	0.745	-0.405	-0.285
PF3D7_0816100	PF3D7_0816100 || PF3D7_0816100 || flavoprotein, putative || || (1)	0.75	1.02	0.38	1.11	-0.69	-0.56
PF3D7_0816200	PF3D7_0816200 || PF3D7_0816200 || vacuolar protein-sorting protein VPS2, putative || || (1)	-0.36	-0.05	-0.14	0.05	-0.13	0.08
PF3D7_0816300	PF3D7_0816300 || PF3D7_0816300 || conserved Plasmodium protein, unknown function || || (3)	-0.2	-0.06	0.9	0.3	0.01	-0.2
PF3D7_0816400	PF3D7_0816400 || PF3D7_0816400 || conserved Plasmodium protein, unknown function || || (1)	-0.065	-0.595	-0.745	-0.455	0.525	0.385
PF3D7_0816500	PF3D7_0816500 || PF3D7_0816500 || small heat shock protein HSP20, putative (HSP20) || response to unfolded protein; response to heat || (1)	0.015	-0.015	-0.305	-0.145	0.105	-0.275
PF3D7_0816600	PF3D7_0816600 || PF3D7_0816600 || ClpB protein, putative (ClpB1) || || (4)	-0.72	-0.7	0.08	-0.4	0.64	0.38
PF3D7_0816700	PF3D7_0816700 || PF3D7_0816700 || conserved Plasmodium protein, unknown function || || (1)	-0.635	0.145	0.175	-0.145	0.515	0.245
PF3D7_0816800	PF3D7_0816800 || PF3D7_0816800 || meiotic recombination protein DMC1, putative (DMC1) || || (1)	1.01	0.46	-0.25	0.4	0.25	-0.35
PF3D7_0816900	PF3D7_0816900 || PF3D7_0816900 || adenylate kinase 2 (AK2) || || (1)	0.25	0.2	0.16	-0.07	-0.39	-0.51
PF3D7_0817000	PF3D7_0817000 || PF3D7_0817000 || ubiquitin-activating enzyme, putative || || (2)	-0.225	-0.105	-0.005	-0.315	0.295	0.245
PF3D7_0817100	PF3D7_0817100 || PF3D7_0817100 || GTPase, putative || || (3)	-0.795	-1.015	0.335	-0.325	0.045	-0.045
PF3D7_0817200	PF3D7_0817200 || PF3D7_0817200 || conserved Plasmodium protein, unknown function || || (3)	-0.07	0.01	0.57	0.28	-0.31	-0.23
PF3D7_0817300	PF3D7_0817300 || PF3D7_0817300 || asparagine-rich antigen || || (7)	-0.93	-0.6	0.46	-0.09	-0.12	0.09
PF3D7_0817400	PF3D7_0817400 || PF3D7_0817400 || conserved Plasmodium protein, unknown function || || (3)	-0.19	-0.25	0.13	0.17	1.14	0.6
PF3D7_0817500	PF3D7_0817500 || PF3D7_0817500 || protein kinase c inhibitor-like protein, putative || || (1)	-0.15	-0.49	0.23	0.02	-0.18	-0.02
PF3D7_0817600	PF3D7_0817600 || PF3D7_0817600 || conserved Plasmodium protein, unknown function || || (3)	0.925	0.395	-0.595	0.015	-0.955	-0.925
PF3D7_0817700	PF3D7_0817700 || PF3D7_0817700 || rhoptry neck protein 5 (RON5) || || (4)	1.385	0.325	-0.775	-0.215	-0.925	-0.635
PF3D7_0817800	PF3D7_0817800 || PF3D7_0817800 || conserved Plasmodium protein, unknown function || || (1)	-0.005	-0.975	-1.665	-1.085	0.385	0.005
PF3D7_0817900	PF3D7_0817900 || PF3D7_0817900 || high mobility group protein B2 (HMGB2) || regulation of transcription from RNA polymerase III promoter || (1)	0.035	-0.595	-0.595	-0.735	0.305	0.165
PF3D7_0818000	PF3D7_0818000 || PF3D7_0818000 || conserved protein, unknown function || || (2)	0.12	0.39	0.75	0.38	-0.28	-0.52
PF3D7_0818100	PF3D7_0818100 || PF3D7_0818100 || zinc finger protein, putative || || (2)	2.29	1.55	-0.05	0.71	-0.53	-0.58
PF3D7_0818200	PF3D7_0818200 || PF3D7_0818200 || 14-3-3 protein (14-3-3I) || || (1)	-0.195	-0.365	-0.545	-0.435	0.335	0.435
PF3D7_0818300	PF3D7_0818300 || PF3D7_0818300 || dynactin subunit 6, putative || || (2)	-0.235	0.125	0.245	0.085	-0.525	-0.185
PF3D7_0818400	PF3D7_0818400 || PF3D7_0818400 || nucleolar preribosomal assembly protein, putative (UTP24) || || (1)	-0.11	0.53	0.69	0.62	-0.04	-0.22
PF3D7_0818500	PF3D7_0818500 || PF3D7_0818500 || zinc finger protein, putative || || (1)	0.505	0.275	0.025	0.025	-0.605	-0.555
PF3D7_0818600	PF3D7_0818600 || PF3D7_0818600 || conserved Plasmodium protein, unknown function || || (1)	1.04	0.27	-0.3	-0.1	-0.24	-0.24
PF3D7_0818700	PF3D7_0818700 || PF3D7_0818700 || DNA helicase, putative || || (4)	0.15	-0.02	-0.14	-0.01	-0.19	0.01
PF3D7_0818800	PF3D7_0818800 || PF3D7_0818800 || U3 small nucleolar ribonucleoprotein protein, putative || RNA processing || (2)	-0.17	0.49	0.29	0.47	-0.58	-0.3
PF3D7_0818900	PF3D7_0818900 || PF3D7_0818900 || heat shock protein 70 (HSP70) || response to unfolded protein; response to heat || (2)	-0.89	-0.75	-0.07	-0.66	0.07	0.45
PF3D7_0819000	PF3D7_0819000 || PF3D7_0819000 || conserved Plasmodium protein, unknown function || || (4)	0.13	0.03	0.07	0.09	-0.03	-0.06
PF3D7_0819100	PF3D7_0819100 || PF3D7_0819100 || BRIX domain, putative || || (1)	0.05	0.56	0.51	0.52	-0.05	-0.2
PF3D7_0819200	PF3D7_0819200 || PF3D7_0819200 || perforin like protein 5 (PPLP5) || || (2)	-0.35	0.47	-0.08	0.08	0.27	0.69
PF3D7_0819300	PF3D7_0819300 || PF3D7_0819300 || conserved Plasmodium protein, unknown function || || (3)	-0.38	-0.45	0.04	-0.53	0.87	0.55
PF3D7_0819400	PF3D7_0819400 || PF3D7_0819400 || perforin like protein 4 (PPLP4) || || (2)	-0.29	0.22	0.05	0.12	-0.36	-0.05
PF3D7_0819500	PF3D7_0819500 || PF3D7_0819500 || conserved protein, unknown function || || (2)	-0.95	-0.02	0.7	0.27	0.39	0.02
PF3D7_0819600	PF3D7_0819600 || PF3D7_0819600 || conserved Plasmodium protein, unknown function || || (1)	0.015	-0.425	-0.135	-0.685	0.135	-0.015
PF3D7_0819700	PF3D7_0819700 || PF3D7_0819700 || conserved Plasmodium protein, unknown function || || (3)	-0.21	-0.5	-0.58	-0.43	0.21	0.3
PF3D7_0819800	PF3D7_0819800 || PF3D7_0819800 || conserved Plasmodium protein, unknown function || || (4)	-0.265	0.215	-0.325	-0.145	0.015	-0.015
PF3D7_0819900	PF3D7_0819900 || PF3D7_0819900 || U6 snRNA-associated Sm-like protein LSm3, putative (LSM3) || RNA splicing || (1)	-0.435	0.135	0.155	0.145	-0.015	-0.195
PF3D7_0820000	PF3D7_0820000 || PF3D7_0820000 || Snf2-related CBP activator, putative (SRCAP) || || (6)	-0.235	0.005	0.225	-0.005	0.255	0.245
PF3D7_0820100	PF3D7_0820100 || PF3D7_0820100 || conserved Plasmodium protein, unknown function || || (2)	-0.09	-0.07	0.24	-0.02	0.38	0.1
PF3D7_0820200	PF3D7_0820200 || PF3D7_0820200 || phosphatidylglycerophosphate synthase (PGPS) || phosphatidylglycerol biosynthetic process; glycerol-3-phosphate metabolic process || (2)	-0.16	0.35	0.31	0.26	-0.03	0.03
PF3D7_0820300	PF3D7_0820300 || PF3D7_0820300 || conserved Plasmodium protein, unknown function || || (2)	0.205	0.435	0.465	0.375	-0.765	-0.555
PF3D7_0820400	PF3D7_0820400 || PF3D7_0820400 || conserved Plasmodium protein, unknown function || || (2)	-0.56	-0.51	-0.39	-0.29	0.85	0.62
PF3D7_0820500	PF3D7_0820500 || PF3D7_0820500 || C-13 antigen || || (3)	0.02	0.1	-0.02	0.23	-0.41	-0.44
PF3D7_0820600	PF3D7_0820600 || PF3D7_0820600 || conserved Plasmodium membrane protein, unknown function || || (2)	0.025	-0.025	-0.945	-0.505	-0.125	0.515
PF3D7_0820700	PF3D7_0820700 || PF3D7_0820700 || 2-oxoglutarate dehydrogenase E1 component || tricarboxylic acid cycle; 2-oxoglutarate metabolic process || (3)	-0.62	-0.65	-0.43	-0.2	0.44	0.32
PF3D7_0820800	PF3D7_0820800 || PF3D7_0820800 || conserved Plasmodium protein, unknown function || || (3)	-0.38	-0.46	-0.08	-0.42	0.58	0.44
PF3D7_0820900	PF3D7_0820900 || PF3D7_0820900 || conserved Plasmodium protein, unknown function || || (5)	0.08	-0.08	-0.33	0.11	-0.45	-0.29
PF3D7_0821000	PF3D7_0821000 || PF3D7_0821000 || conserved Plasmodium protein, unknown function || || (2)	-0.655	-0.545	-1.105	-0.765	0.545	0.555
PF3D7_0821100	PF3D7_0821100 || PF3D7_0821100 || protein kinase 1 (PK1) || || (3)	0.765	0.445	0.145	0.295	-0.475	-0.435
PF3D7_0821200	PF3D7_0821200 || PF3D7_0821200 || conserved Plasmodium protein, unknown function || || (1)	-0.27	0.3	0.35	0.44	-0.59	-0.33
PF3D7_0821300	PF3D7_0821300 || PF3D7_0821300 || ATP-dependent RNA helicase prh1, putative || || (3)	0.295	0.415	0.725	0.845	-0.345	-0.415
PF3D7_0821400	PF3D7_0821400 || PF3D7_0821400 || conserved Plasmodium protein, unknown function || || (1)	0.895	0.465	0.005	0.275	-0.595	-0.575
PF3D7_0821500	PF3D7_0821500 || PF3D7_0821500 || ribosome biogenesis protein nep1 homologue, putative || ribosome biogenesis || (1)	0.78	0.67	0.83	0.84	-0.67	-0.95
PF3D7_0821600	PF3D7_0821600 || PF3D7_0821600 || clp1-related protein, putative || || (2)	0.225	0.455	0.625	0.805	-0.305	-0.295
PF3D7_0821700	PF3D7_0821700 || PF3D7_0821700 || 60S ribosomal protein L22, putative || || (1)	0.235	-0.075	0.435	0.035	0.295	-0.035
PF3D7_0821800	PF3D7_0821800 || PF3D7_0821800 || secretory complex protein 61 beta subunit (Sec61-beta) || intracellular protein transport || (1)	0.23	0.22	0.53	0.22	-0.22	-0.53
PF3D7_0821900	PF3D7_0821900 || PF3D7_0821900 || conserved Plasmodium protein, unknown function || || (1)	-0.625	-0.455	-0.315	-0.215	1.485	0.965
PF3D7_0822000	PF3D7_0822000 || PF3D7_0822000 || mitochondrial ribosomal protein L4 precursor, putative || || (2)	-0.275	-0.195	-0.185	-0.295	0.355	0.185
PF3D7_0822100	PF3D7_0822100 || PF3D7_0822100 || RNA polymerase II mediator complex protein MED7, putative || || (1)	0.22	0.05	0.09	0.06	-0.05	-0.31
PF3D7_0822200	PF3D7_0822200 || PF3D7_0822200 || conserved Plasmodium membrane protein, unknown function || || (4)	-0.075	0.125	0.265	0.385	0.075	-0.275
PF3D7_0822300	PF3D7_0822300 || PF3D7_0822300 || small nuclear ribonucleoprotein G, putative (SNRPG) || || (1)	-0.005	0.375	0.005	0.155	0.205	-0.435
PF3D7_0822400	PF3D7_0822400 || PF3D7_0822400 || conserved Plasmodium protein, unknown function || || (2)	0.205	0.615	0.515	0.845	-0.505	-0.515
PF3D7_0822500	PF3D7_0822500 || PF3D7_0822500 || dynein light chain 1 (DLC1) || || (1)	0.22	-0.13	0.29	0.42	-0.11	0.05
PF3D7_0822600	PF3D7_0822600 || PF3D7_0822600 || protein transport protein Sec23 (SEC23) || || (3)	0.545	0.505	-0.235	0.305	0.015	-0.015
PF3D7_0822700	PF3D7_0822700 || PF3D7_0822700 || conserved Plasmodium protein, unknown function || || (3)	0.015	-0.285	0.255	0.125	-0.425	-0.305
PF3D7_0822800	PF3D7_0822800 || PF3D7_0822800 || U5 snrnp-specific protein, putative || || (1)	-0.465	0.325	0.155	0.215	0.065	-0.065
PF3D7_0822900	PF3D7_0822900 || PF3D7_0822900 || conserved Plasmodium protein, unknown function || || (4)	1.735	1.115	-0.305	0.325	-0.455	-0.525
PF3D7_0823000	PF3D7_0823000 || PF3D7_0823000 || protein kinase, putative || || (4)	-0.405	0.025	0.415	0.185	0.045	-0.055
PF3D7_0823100	PF3D7_0823100 || PF3D7_0823100 || RWD domain-containing protein, putative || || (1)	-0.305	0.705	0.475	0.675	0.045	-0.045
PF3D7_0823200	PF3D7_0823200 || PF3D7_0823200 || RNA binding protein, putative || regulation of translation || (1)	0.53	0.28	-0.35	-0.27	0.2	0
PF3D7_0823300	PF3D7_0823300 || PF3D7_0823300 || histone acetyltransferase GCN5 (GCN5) || regulation of transcription, DNA-dependent || (5)	-0.58	-0.35	0.33	-0.04	-0.26	0.04
PF3D7_0823400	PF3D7_0823400 || PF3D7_0823400 || alpha/beta-hydrolase, putative || || (2)	0.775	-0.085	-0.335	-0.135	0.145	-0.175
PF3D7_0823500	PF3D7_0823500 || PF3D7_0823500 || membrane skeletal protein IMC1-related || || (2)	0.045	0.075	-0.255	-0.045	-0.615	-0.565
PF3D7_0823600	PF3D7_0823600 || PF3D7_0823600 || lipoate-protein ligase (LipB) || || (2)	1.135	0.705	0.145	0.075	-0.295	-0.425
PF3D7_0823700	PF3D7_0823700 || PF3D7_0823700 || conserved Plasmodium protein, unknown function || || (1)	0.14	0.06	-0.06	0.16	0.22	-0.41
PF3D7_0823800	PF3D7_0823800 || PF3D7_0823800 || DnaJ protein, putative || || (2)	0.055	0.405	-0.215	-0.095	0.375	0.415
PF3D7_0823900	PF3D7_0823900 || PF3D7_0823900 || dicarboxylate/tricarboxylate carrier (DTC) || malate transport; alpha-ketoglutarate transport; mitochondrial transport || (1)	-0.54	-0.12	-0.03	-0.03	0.89	0.57
PF3D7_0824000	PF3D7_0824000 || PF3D7_0824000 || conserved Plasmodium protein, unknown function || || (3)	0.12	-0.04	0.04	-0.29	-0.15	-0.27
PF3D7_0824100	PF3D7_0824100 || PF3D7_0824100 || exonuclease, putative || || (2)	-1.49	-0.58	0.34	-0.23	0.1	-0.05
PF3D7_0824200	PF3D7_0824200 || PF3D7_0824200 || conserved Plasmodium protein, unknown function || || (4)	-0.515	-0.365	-0.325	-0.505	0.895	0.675
PF3D7_0824300	PF3D7_0824300 || PF3D7_0824300 || GTP binding protein, putative || || (3)	-0.305	-0.525	-0.495	-0.375	0.365	0.305
PF3D7_0824400	PF3D7_0824400 || PF3D7_0824400 || nucleoside transporter 2 (NT2) || nucleoside transport || (2)	-0.385	-0.385	-0.025	-0.245	1.625	1.165
PF3D7_0824500	PF3D7_0824500 || PF3D7_0824500 || conserved Plasmodium protein, unknown function || || (2)	-1.59	-0.64	0.07	-0.25	0.17	-0.07
PF3D7_0824600	PF3D7_0824600 || PF3D7_0824600 || anamorsin related protein, putative || || (1)	0.065	0.695	0.695	0.795	-0.365	-0.305
PF3D7_0824700	PF3D7_0824700 || PF3D7_0824700 || conserved Plasmodium membrane protein, unknown function || || (2)	-0.405	-0.155	-1.275	-0.705	0.335	0.395
PF3D7_0824800	PF3D7_0824800 || PF3D7_0824800 || conserved Plasmodium membrane protein, unknown function || || (4)	-0.12	-0.12	0.54	0.32	-0.28	-0.22
PF3D7_0824900	PF3D7_0824900 || PF3D7_0824900 || conserved Plasmodium protein, unknown function || || (3)	0.12	0.5	0.64	0.72	-0.12	-0.14
PF3D7_0825000	PF3D7_0825000 || PF3D7_0825000 || conserved Plasmodium protein, unknown function || || (5)	-0.68	-0.75	0.63	0.26	-0.63	-0.26
PF3D7_0825100	PF3D7_0825100 || PF3D7_0825100 || conserved Plasmodium protein, unknown function || || (1)	0.225	0.265	-0.045	0.045	-0.225	0.325
PF3D7_0825200	PF3D7_0825200 || PF3D7_0825200 || translation initiation factor IF-3, putative || || (1)	-0.955	-0.835	-0.015	-0.565	0.015	0.325
PF3D7_0825300	PF3D7_0825300 || PF3D7_0825300 || conserved protein, unknown function || || (1)	-0.575	-0.365	0.185	-0.245	0.205	0.185
PF3D7_0825400	PF3D7_0825400 || PF3D7_0825400 || conserved Plasmodium protein, unknown function || || (1)	-0.275	-0.225	-0.045	-0.195	0.905	0.435
PF3D7_0825500	PF3D7_0825500 || PF3D7_0825500 || conserved protein, unknown function || || (2)	-0.2	0.26	0.79	0.44	-0.75	-0.47
PF3D7_0825600	PF3D7_0825600 || PF3D7_0825600 || cytochrome c oxidase assembly protein, putative || || (1)	0.535	0.125	-0.165	-0.165	0.345	0.015
PF3D7_0825700	PF3D7_0825700 || PF3D7_0825700 || conserved Plasmodium protein, unknown function || || (1)	0.055	0.405	-0.055	0.095	0.635	-0.185
PF3D7_0825800	PF3D7_0825800 || PF3D7_0825800 || conserved Plasmodium protein, unknown function || || (2)	0.075	0.145	0.175	0.005	-0.285	-0.115
PF3D7_0825900	PF3D7_0825900 || PF3D7_0825900 || conserved Plasmodium protein, unknown function || || (2)	0.05	0.01	0.36	-0.01	0.25	-0.11
PF3D7_0826000	PF3D7_0826000 || PF3D7_0826000 || conserved Plasmodium protein, unknown function || || (4)	-0.615	0.015	0.735	-0.205	0.355	0.255
PF3D7_0826100	PF3D7_0826100 || PF3D7_0826100 || E3 ubiquitin-protein ligase, putative || ubiquitin-dependent protein catabolic process || (25)	-0.115	-0.235	-0.215	-0.435	0.335	0.485
PF3D7_0826200	PF3D7_0826200 || PF3D7_0826200 || alpha/beta hydrolase, putative || || (2)	-0.16	0.13	0.02	-0.13	-0.07	-0.02
PF3D7_0826300	PF3D7_0826300 || PF3D7_0826300 || SPRY domain, putative || || (2)	-0.71	-0.31	0.03	-0.37	-0.03	0.32
PF3D7_0826400	PF3D7_0826400 || PF3D7_0826400 || dehydrodolichyl diphosphate synthetase, putative || dolichol biosynthetic process || (1)	-0.5	-0.17	-1.51	-0.67	0.28	0.17
PF3D7_0826500	PF3D7_0826500 || PF3D7_0826500 || ubiquitin conjugation factor E4 B, putative (UBE4B) || || (4)	-0.345	-0.095	-0.005	-0.005	0.005	0.145
PF3D7_0826600	PF3D7_0826600 || PF3D7_0826600 || SNARE protein, putative (VAMP7) || || (1)	-0.76	-0.05	0.54	-0.01	0.37	0.24
PF3D7_0826700	PF3D7_0826700 || PF3D7_0826700 || receptor for activated c kinase (RACK) || G-protein coupled receptor signaling pathway || (1)	-0.105	0.055	0.175	-0.285	0.585	0.495
PF3D7_0826800	PF3D7_0826800 || PF3D7_0826800 || putative ncRNA || || (1)	1.115	0.145	0.465	0.065	-0.065	-0.245
PF3D7_0826900	PF3D7_0826900 || PF3D7_0826900 || conserved Plasmodium protein, unknown function || || (3)	0.145	-0.095	-0.325	-0.055	0.055	-0.135
PF3D7_0827000	PF3D7_0827000 || PF3D7_0827000 || ATP-dependent RNA helicase DBP10, putative (DBP10) || || (4)	0.025	-0.005	0.555	0.345	0.005	-0.155
PF3D7_0827100	PF3D7_0827100 || PF3D7_0827100 || translation initiation factor IF-2, putative || || (4)	-0.465	-0.365	0.225	-0.165	-0.025	0.025
PF3D7_0827200	PF3D7_0827200 || PF3D7_0827200 || conserved Plasmodium protein, unknown function || || (3)	-0.365	0.315	0.115	-0.065	0.215	0.065
PF3D7_0827300	PF3D7_0827300 || PF3D7_0827300 || conserved Plasmodium protein, unknown function || || (3)	0.085	-0.025	0.545	0.485	-0.465	-0.415
PF3D7_0827400	PF3D7_0827400 || PF3D7_0827400 || conserved Plasmodium protein, unknown function || || (1)	0.725	0.365	0.165	0.315	-0.165	-0.285
PF3D7_0827500	PF3D7_0827500 || PF3D7_0827500 || apicoplast ribosomal protein L21 precursor, putative || || (1)	-0.785	-0.765	-0.375	-0.635	0.415	0.375
PF3D7_0827600	PF3D7_0827600 || PF3D7_0827600 || conserved Plasmodium protein, unknown function || || (5)	-0.32	-0.71	0.04	-0.45	0.11	-0.04
PF3D7_0827700	PF3D7_0827700 || PF3D7_0827700 || conserved Plasmodium membrane protein, unknown function || || (3)	0.985	0.425	-0.005	0.165	0.005	-0.025
PF3D7_0827800	PF3D7_0827800 || PF3D7_0827800 || SET domain protein, putative (SET3) || || (7)	-0.225	0.015	-0.015	0.015	-0.465	-0.145
PF3D7_0827900	PF3D7_0827900 || PF3D7_0827900 || protein disulfide isomerase (PDI8) || protein folding || (2)	0.065	-0.225	-0.155	-0.165	0.215	0.255
PF3D7_0828000	PF3D7_0828000 || PF3D7_0828000 || rhomboid protease ROM3 (ROM3) || || (1)	-0.89	-0.15	-0.16	0.03	0.52	0.78
PF3D7_0828100	PF3D7_0828100 || PF3D7_0828100 || conserved Plasmodium protein, unknown function || || (4)	-0.53	-0.29	0.47	0.05	0.67	0.22
PF3D7_0828200	PF3D7_0828200 || PF3D7_0828200 || leucine--tRNA ligase, putative || || (5)	-0.505	-0.685	0.015	-0.515	0.475	0.185
[truncated: 3,322 more rows]
