# Supplementary material for: Cripowellins Pause Plasmodium falciparum Intraerythrocytic Development at the Ring Stage
Source: Molecules. 2023 Mar 13;28(6):2600. doi: 10.3390/molecules28062600 (PMC10056369; doi:10.3390/molecules28062600)
Supplement: Supplementary file 1 [file molecules-28-02600-s001.zip › Supplemental_Table S2.xlsx]

## Sheet: Table S2
		Treatment Timecourse
Control Timecourse		TP0	TP4	TP24	TP24.12	TP48	TP48.12
	TP0	0.609944	0.758584	0.283517	-0.53645	0.65307	-0.6007
	TP4	0.472779	0.711048	0.408617	-0.43383	0.696344	-0.55939
	TP24	-0.36775	-0.09466	0.504689	0.327035	0.180732	0.099532
	TP36	-0.0499	-0.25264	-0.52385	0.020401	-0.40932	0.245018
	TP48	0.122891	-0.16314	-0.34578	-0.28952	-0.26314	-0.05258
	TP12	0.273432	0.51555	0.327561	-0.22111	0.44953	-0.38966
	Supplemental Table S2: Pearson Correlation Coefficient calculation of the gene by gene data for each DNA microarray corresponding to individual experimental timepoints.
	Treatment Timecourse
	TP0 = timepoint at 0 h before starting CPW-B treatment
	TP4 = timepoint at 4 h after CPW-B treatment started
	TP24 = timepoint at 24 h after CPW-B treatment started
	TP24.12 = parasites were exposed to CPW-B for 24 h, drug was removed by washing and “washed” parasites were placed back into standard culturing conditions and allowed to recover for 12 h prior to RNA extraction
	TP48 = timepoint at 48 h after CPW-B treatment started
	TP48.12 = parasites were exposed to CPW-B for 48 h, drug was removed by washing and “washed” parasites were placed back into standard culturing conditions and allowed to recover for 12 h prior to RNA extraction
